# Supplementary material for: 1-Phenyl-2-[4-(trifluoro­meth­yl)phen­yl]-1H-benzimidazole
Source: Acta Crystallogr Sect E Struct Rep Online. 2013 Jan 16;69(Pt 2):o244. doi: 10.1107/S1600536813000834 (PMC3569777; doi:10.1107/S1600536813000834)
Supplement: Supplementary file 1 [file e-69-0o244-sup1.cif]

##############################################################################
#                                                                            #
# This CIF contains the data in a paper accepted for publication in          #
# Acta Crystallographica Section E. It conforms to the requirements of       #
# Notes for Authors for Acta Crystallographica Section E, and has been       #
# peer reviewed under the auspices of the IUCr Commission on Journals.       #
#                                                                            #
# Full details of the Crystallographic Information File format               #
# are given in the paper "The Crystallographic Information File (CIF):       #
# a New Standard Archive File for Crystallography" by S. R. Hall, F. H.      #
# Allen and I. D. Brown [Acta Cryst. (1991), A47, 655-685].                  #
#                                                                            #
# The current version of the core CIF dictionary is obtainable from          #
# ftp://ftp.iucr.org/pub/cif_core.dic.                                       #
#                                                                            #
# Software is freely available for graphical display of the structure(s)     #
# in this CIF. For information consult the CIF software page                 #
# http://www.iucr.org/resources/cif/software.                                #
#                                                                            #
# This file may be used for bona fide research purposes within the           #
# scientific community so long as proper attribution is given to the journal # 
# article from which it was obtained.                                        #
#                                                                            #
##############################################################################
data_global
_audit_creation_method     'PLATON <TABLE ACC> option'
_journal_date_recd_electronic     2013-01-05
_journal_date_accepted     2013-01-09
_journal_name_full     'Acta Crystallographica, Section E'
_journal_year     2013
_journal_volume     69
_journal_issue      2
_journal_page_first     o244
_journal_page_last     o244
_journal_paper_category     QO
_journal_paper_doi     10.1107/S1600536813000834
_journal_coeditor_code     BV2218
_publ_contact_author_name     'P. Sakthivel'
_publ_contact_author_address
;Department of physics
 Urumu Dhanalakshmi College
 Tiruchirappalli
 Tamilnadu 620 019
 India
;
_publ_contact_author_email     'sakthi2udc@yahoo.com'
_publ_contact_author_fax     '0431-2531966'
_publ_contact_author_phone     '0431-2514319'
_publ_section_title
;
1-Phenyl-2-[4-(trifluoromethyl)phenyl]-1<i>H</i>-benzimidazole
;
loop_
    _publ_author_name
    _publ_author_address
    'K. Jayamoorthy'
;
 Annamalai University
 Chidambaram
 Tamilnadu
 India
;
    'T. Mohandas'
;
 Shri Angalamman College of Engineering And Technology
 Siruganoor
 Tiruchirappalli
 Tamilnadu 621 105
 India
;
    'P. Sakthivel'
;
 Urumu Dhanalakshmi College
 Tiruchirappalli
 Tamilnadu 620 019
 India
;
    'J. Jayabharathi'
;
 Annamalai University
 Chidambaram
 Tamilnadu
 India
;
data_I
_chemical_name_systematic
;
1-Phenyl-2-[4-(trifluoromethyl)phenyl]-1<i>H</i>-benzimidazole
;
_chemical_name_common     ?
_chemical_formula_moiety     'C20 H13 F3 N2'
_chemical_formula_sum     'C20 H13 F3 N2'
_chemical_formula_structural     ?
_chemical_formula_iupac     'C20 H13 F3 N2'
_chemical_formula_weight     338.32
_chemical_melting_point     ?
_symmetry_cell_setting     triclinic
_symmetry_space_group_name_H-M     'P -1'
_symmetry_space_group_name_Hall     '-P 1'
loop_
    _symmetry_equiv_pos_site_id
    _symmetry_equiv_pos_as_xyz
    1 x,y,z
    2 -x,-y,-z
_cell_length_a     8.7179(4)
_cell_length_b     9.6796(5)
_cell_length_c     11.3612(6)
_cell_angle_alpha     67.654(2)
_cell_angle_beta     68.123(2)
_cell_angle_gamma     85.013(2)
_cell_volume     821.20(7)
_cell_formula_units_Z     2
_cell_measurement_reflns_used     7057
_cell_measurement_theta_min     2.279
_cell_measurement_theta_max     27.087
_cell_measurement_temperature     293(2)
_cell_special_details
;
;
_exptl_crystal_description     ' block'
_exptl_crystal_colour     ' colourless'
_exptl_crystal_size_max     0.30
_exptl_crystal_size_mid     0.20
_exptl_crystal_size_min     0.20
_exptl_crystal_size_rad     ?
_exptl_crystal_density_diffrn     1.368
_exptl_crystal_density_meas     ?
_exptl_crystal_density_method     'Not Measured'
_exptl_crystal_F_000     348
_exptl_absorpt_coefficient_mu     0.105
_exptl_absorpt_correction_type     multi-scan
_exptl_absorpt_process_details     '(SADABS; Bruker,2008)'
_exptl_absorpt_correction_T_min     0.9598
_exptl_absorpt_correction_T_max     0.9862
_exptl_special_details
;
;
_diffrn_ambient_temperature     293(2)
_diffrn_radiation_type     'MoK\a'
_diffrn_radiation_wavelength     0.71073
_diffrn_radiation_source     'fine focus sealed tube'
_diffrn_radiation_monochromator     'graphite'
_diffrn_measurement_device_type     'Bruker Kappa APEXII'
_diffrn_measurement_method     '\w and \f scan'
_diffrn_detector_area_resol_mean     18.4
_diffrn_reflns_number     16592
_diffrn_reflns_av_R_equivalents     0.0317
_diffrn_reflns_av_sigmaI/netI     0.0178
_diffrn_reflns_theta_min     2.28
_diffrn_reflns_theta_max     24.99
_diffrn_reflns_theta_full     24.99
_diffrn_measured_fraction_theta_max     1.000
_diffrn_measured_fraction_theta_full     1.000
_diffrn_reflns_limit_h_min     -10
_diffrn_reflns_limit_h_max     10
_diffrn_reflns_limit_k_min     -11
_diffrn_reflns_limit_k_max     11
_diffrn_reflns_limit_l_min     -13
_diffrn_reflns_limit_l_max     13
_diffrn_reflns_reduction_process
;
;
_refine_special_details
;
Refinement of <i>F</i>^2^ against ALL reflections. The weighted <i>R</i>-factor
<i>wR</i> and goodness of fit <i>S</i> are based on <i>F</i>^2^, conventional
<i>R</i>-factors <i>R</i> are based on <i>F</i>, with <i>F</i> set to zero for
negative <i>F</i>^2^. The threshold expression of <i>F</i>^2^ >
\s(<i>F</i>^2^) is used only for calculating <i>R</i>-factors(gt) <i>etc</i>.
and is not relevant to the choice of reflections for refinement.
<i>R</i>-factors based on <i>F</i>^2^ are statistically about twice as large
as those based on <i>F</i>, and <i>R</i>- factors based on ALL data will be
even larger.
;
_reflns_number_total     2889
_reflns_number_gt     2338
_reflns_threshold_expression     I>2sigma(I)
_refine_ls_structure_factor_coef     Fsqd
_refine_ls_matrix_type     full
_refine_ls_R_factor_all     0.0488
_refine_ls_R_factor_gt     0.0377
_refine_ls_wR_factor_gt     0.0936
_refine_ls_wR_factor_ref     0.1048
_refine_ls_goodness_of_fit_ref     1.031
_refine_ls_restrained_S_all     1.081
_refine_ls_number_reflns     2889
_refine_ls_number_parameters     255
_refine_ls_number_restraints     36
_refine_ls_number_constraints     ?
_refine_ls_hydrogen_treatment     constr
_refine_ls_weighting_scheme     calc
_refine_ls_weighting_details
         'calc w=1/[\s^2^(Fo^2^)+(0.0469P)^2^+0.1406P] where P=(Fo^2^+2Fc^2^)/3'
_atom_sites_solution_hydrogens     geom
_atom_sites_solution_primary     direct
_atom_sites_solution_secondary     difmap
_refine_ls_shift/su_max     0.001
_refine_ls_shift/su_mean     0.000
_refine_diff_density_max     0.151
_refine_diff_density_min     -0.137
_refine_ls_extinction_method     none
_refine_ls_extinction_coef     0.143(7)
_refine_ls_extinction_expression
                                '(Fc^*^=kFc[1+0.001xFc^2^\l^3^/sin(2\q)]^-1/4^)'
_refine_ls_abs_structure_Flack     ?
loop_
    _atom_type_symbol
    _atom_type_description
    _atom_type_scat_dispersion_real
    _atom_type_scat_dispersion_imag
    _atom_type_scat_source
    C C 0.0033 0.0016 ' International Tables Vol C Tables 4.2.6.8 and 6.1.1.4'
    H H 0.0000 0.0000 ' International Tables Vol C Tables 4.2.6.8 and 6.1.1.4'
    F F 0.0171 0.0103 ' International Tables Vol C Tables 4.2.6.8 and 6.1.1.4'
    N N 0.0061 0.0033 ' International Tables Vol C Tables 4.2.6.8 and 6.1.1.4'
_computing_data_collection     'APEX2 (Bruker, 2008)'
_computing_cell_refinement     'APEX2 and SAINT (Bruker, 2008)'
_computing_data_reduction     'SAINT (Bruker, 2008)'
_computing_structure_solution     'SHELXS97 (Sheldrick, 2008)'
_computing_structure_refinement     'SHELXL97 (Sheldrick, 2008)'
_computing_molecular_graphics     'PLATON (Spek, 2009)'
_computing_publication_material     'PLATON (Spek, 2009)'
loop_
    _atom_site_type_symbol
    _atom_site_label
    _atom_site_fract_x
    _atom_site_fract_y
    _atom_site_fract_z
    _atom_site_U_iso_or_equiv
    _atom_site_adp_type
    _atom_site_calc_flag
    _atom_site_refinement_flags
    _atom_site_occupancy
    _atom_site_symmetry_multiplicity
    _atom_site_disorder_assembly
    _atom_site_disorder_group
    C C1 -0.1427(3) 0.2068(3) 1.5614(2) 0.0834(5) Uani d . 1 1 . .
    C C2 -0.04295(19) 0.28680(17) 1.41364(16) 0.0618(4) Uani d . 1 1 A .
    C C3 0.0815(2) 0.39161(19) 1.37506(17) 0.0672(4) Uani d . 1 1 . .
    H H3 0.1005 0.4140 1.4414 0.081 Uiso calc R 1 1 A .
    C C4 0.17792(19) 0.46346(18) 1.23902(17) 0.0614(4) Uani d . 1 1 A .
    H H4 0.2612 0.5346 1.2139 0.074 Uiso calc R 1 1 . .
    C C5 0.15171(17) 0.43049(15) 1.13943(15) 0.0523(4) Uani d . 1 1 . .
    C C6 0.02360(19) 0.32742(17) 1.17905(16) 0.0590(4) Uani d . 1 1 A .
    H H6 0.0027 0.3061 1.1130 0.071 Uiso calc R 1 1 . .
    C C7 -0.0730(2) 0.25634(18) 1.31517(17) 0.0635(4) Uani d . 1 1 . .
    H H7 -0.1587 0.1876 1.3406 0.076 Uiso calc R 1 1 A .
    C C8 0.25824(17) 0.51116(15) 0.99601(15) 0.0524(4) Uani d . 1 1 A .
    C C9 0.40857(19) 0.68454(16) 0.81207(16) 0.0575(4) Uani d . 1 1 A .
    C C10 0.4994(2) 0.81574(18) 0.71278(18) 0.0711(5) Uani d . 1 1 . .
    H H10 0.5086 0.8970 0.7349 0.085 Uiso calc R 1 1 . .
    C C11 0.5744(2) 0.8215(2) 0.58197(19) 0.0782(5) Uani d . 1 1 . .
    H H11 0.6351 0.9086 0.5140 0.094 Uiso calc R 1 1 . .
    C C12 0.5625(2) 0.7008(2) 0.54771(18) 0.0774(5) Uani d . 1 1 . .
    H H12 0.6156 0.7090 0.4573 0.093 Uiso calc R 1 1 . .
    C C13 0.4747(2) 0.56999(19) 0.64349(17) 0.0682(5) Uani d . 1 1 . .
    H H13 0.4676 0.4887 0.6207 0.082 Uiso calc R 1 1 . .
    C C14 0.39737(18) 0.56482(16) 0.77574(15) 0.0549(4) Uani d . 1 1 A .
    C C15 0.27055(17) 0.30532(15) 0.90658(15) 0.0539(4) Uani d . 1 1 A .
    C C16 0.1858(2) 0.28353(19) 0.83389(17) 0.0663(4) Uani d . 1 1 . .
    H H16 0.1456 0.3645 0.7795 0.080 Uiso calc R 1 1 . .
    C C17 0.1609(2) 0.1411(2) 0.8421(2) 0.0855(6) Uani d . 1 1 . .
    H H17 0.1055 0.1259 0.7918 0.103 Uiso calc R 1 1 . .
    C C18 0.2174(3) 0.0223(2) 0.9239(3) 0.0940(7) Uani d . 1 1 . .
    H H18 0.1999 -0.0738 0.9296 0.113 Uiso calc R 1 1 . .
    C C19 0.2999(2) 0.0440(2) 0.9977(2) 0.0926(7) Uani d . 1 1 . .
    H H19 0.3362 -0.0377 1.0547 0.111 Uiso calc R 1 1 . .
    C C20 0.3294(2) 0.18642(18) 0.9882(2) 0.0743(5) Uani d . 1 1 . .
    H H20 0.3882 0.2016 1.0363 0.089 Uiso calc R 1 1 . .
    N N1 0.32109(16) 0.64829(13) 0.95021(13) 0.0604(4) Uani d . 1 1 . .
    N N2 0.29987(15) 0.45366(12) 0.89494(12) 0.0530(3) Uani d . 1 1 . .
    F F1 -0.2223(12) 0.0892(8) 1.5887(4) 0.142(3) Uani d PU 0.557(8) 1 A 1
    F F2 -0.2557(8) 0.2984(5) 1.6041(5) 0.1329(18) Uani d PU 0.557(8) 1 A 1
    F F3 -0.0570(6) 0.1792(13) 1.6361(4) 0.160(3) Uani d PU 0.557(8) 1 A 1
    F F1' -0.2976(8) 0.1695(15) 1.5888(7) 0.155(4) Uani d PU 0.443(8) 1 A 2
    F F2' -0.1517(17) 0.2719(7) 1.6418(4) 0.140(3) Uani d PU 0.443(8) 1 A 2
    F F3' -0.0821(14) 0.0771(8) 1.6144(5) 0.160(3) Uani d PU 0.443(8) 1 A 2
loop_
    _atom_site_aniso_label
    _atom_site_aniso_U_11
    _atom_site_aniso_U_22
    _atom_site_aniso_U_33
    _atom_site_aniso_U_12
    _atom_site_aniso_U_13
    _atom_site_aniso_U_23
    F1 0.203(7) 0.116(3) 0.0732(19) -0.092(4) -0.010(3) -0.018(3)
    F2 0.122(3) 0.158(4) 0.084(2) 0.009(3) 0.007(2) -0.053(2)
    F3 0.141(3) 0.231(7) 0.069(2) -0.037(4) -0.056(2) 0.013(4)
    N1 0.0698(8) 0.0499(7) 0.0627(8) 0.0024(6) -0.0207(6) -0.0258(6)
    N2 0.0609(7) 0.0454(7) 0.0545(7) 0.0035(5) -0.0201(6) -0.0220(6)
    C1 0.0916(14) 0.0895(15) 0.0642(12) -0.0089(12) -0.0223(11) -0.0268(11)
    C2 0.0670(10) 0.0589(9) 0.0589(10) 0.0050(7) -0.0227(8) -0.0224(8)
    C3 0.0728(10) 0.0776(11) 0.0603(10) 0.0032(8) -0.0255(8) -0.0340(9)
    C4 0.0620(9) 0.0639(9) 0.0656(10) -0.0008(7) -0.0222(8) -0.0321(8)
    C5 0.0559(8) 0.0482(8) 0.0580(9) 0.0100(6) -0.0232(7) -0.0247(7)
    C6 0.0647(9) 0.0606(9) 0.0600(9) 0.0036(7) -0.0265(8) -0.0278(8)
    C7 0.0651(9) 0.0593(9) 0.0648(10) -0.0033(7) -0.0218(8) -0.0227(8)
    C8 0.0570(8) 0.0473(8) 0.0590(9) 0.0084(6) -0.0240(7) -0.0248(7)
    C9 0.0622(9) 0.0488(8) 0.0607(9) 0.0044(7) -0.0212(7) -0.0215(7)
    C10 0.0803(11) 0.0526(9) 0.0746(12) -0.0029(8) -0.0221(9) -0.0227(8)
    C11 0.0835(12) 0.0625(10) 0.0695(12) -0.0103(9) -0.0175(9) -0.0122(9)
    C12 0.0835(12) 0.0795(12) 0.0583(10) -0.0090(10) -0.0138(9) -0.0236(9)
    C13 0.0758(10) 0.0674(10) 0.0616(10) -0.0032(8) -0.0189(8) -0.0293(9)
    C14 0.0579(8) 0.0492(8) 0.0578(9) 0.0039(6) -0.0209(7) -0.0206(7)
    C15 0.0528(8) 0.0470(8) 0.0604(9) 0.0042(6) -0.0135(7) -0.0259(7)
    C16 0.0696(10) 0.0668(10) 0.0642(10) -0.0043(8) -0.0179(8) -0.0313(8)
    C17 0.0841(12) 0.0859(14) 0.0873(14) -0.0208(11) -0.0080(10) -0.0510(12)
    C18 0.0763(12) 0.0638(12) 0.1207(18) -0.0121(10) 0.0082(12) -0.0525(13)
    C19 0.0771(12) 0.0520(10) 0.1213(18) 0.0141(9) -0.0182(12) -0.0242(11)
    C20 0.0694(10) 0.0558(10) 0.0954(13) 0.0136(8) -0.0318(10) -0.0268(9)
    F3' 0.229(7) 0.098(4) 0.084(3) 0.048(4) -0.030(4) 0.003(2)
    F2' 0.226(8) 0.108(4) 0.063(2) -0.050(4) -0.005(4) -0.042(3)
    F1' 0.107(4) 0.209(9) 0.089(3) -0.058(4) -0.023(2) 0.008(5)
_geom_special_details
;
Bond distances, angles <i>etc</i>. have been calculated using the rounded
fractional coordinates. All su's are estimated from the variances of the
(full) variance-covariance matrix. The cell e.s.d.'s are taken into account in
the estimation of distances, angles and torsion angles
;
loop_
    _geom_bond_atom_site_label_1
    _geom_bond_atom_site_label_2
    _geom_bond_site_symmetry_1
    _geom_bond_site_symmetry_2
    _geom_bond_distance
    _geom_bond_publ_flag
    F1 C1 . . 1.258(9) no
    F1' C1 . . 1.319(8) no
    F2 C1 . . 1.346(7) no
    F2' C1 . . 1.270(8) no
    F3 C1 . . 1.271(6) no
    F3' C1 . . 1.328(9) no
    N1 C8 . . 1.312(2) no
    N1 C9 . . 1.380(2) no
    N2 C8 . . 1.3785(19) no
    N2 C14 . . 1.381(2) no
    N2 C15 . . 1.428(2) no
    C1 C2 . . 1.488(3) no
    C2 C3 . . 1.377(3) no
    C2 C7 . . 1.375(2) no
    C3 C4 . . 1.377(2) no
    C4 C5 . . 1.384(2) no
    C5 C8 . . 1.469(2) no
    C5 C6 . . 1.387(2) no
    C6 C7 . . 1.377(2) no
    C9 C14 . . 1.392(2) no
    C9 C10 . . 1.390(2) no
    C10 C11 . . 1.363(3) no
    C11 C12 . . 1.387(3) no
    C12 C13 . . 1.369(3) no
    C13 C14 . . 1.382(2) no
    C15 C20 . . 1.374(2) no
    C15 C16 . . 1.373(2) no
    C16 C17 . . 1.377(3) no
    C17 C18 . . 1.363(4) no
    C18 C19 . . 1.369(4) no
    C19 C20 . . 1.381(3) no
    C3 H3 . . 0.9300 no
    C4 H4 . . 0.9300 no
    C6 H6 . . 0.9300 no
    C7 H7 . . 0.9300 no
    C10 H10 . . 0.9300 no
    C11 H11 . . 0.9300 no
    C12 H12 . . 0.9300 no
    C13 H13 . . 0.9300 no
    C16 H16 . . 0.9300 no
    C17 H17 . . 0.9300 no
    C18 H18 . . 0.9300 no
    C19 H19 . . 0.9300 no
    C20 H20 . . 0.9300 no
loop_
    _geom_angle_atom_site_label_1
    _geom_angle_atom_site_label_2
    _geom_angle_atom_site_label_3
    _geom_angle_site_symmetry_1
    _geom_angle_site_symmetry_2
    _geom_angle_site_symmetry_3
    _geom_angle
    _geom_angle_publ_flag
    C8 N1 C9 . . . 105.22(13) no
    C8 N2 C14 . . . 106.09(12) no
    C8 N2 C15 . . . 129.34(12) no
    C14 N2 C15 . . . 124.15(12) no
    F1 C1 F2 . . . 106.3(5) no
    F1 C1 F3 . . . 109.8(6) no
    F1 C1 C2 . . . 114.8(3) no
    F2 C1 F3 . . . 104.2(6) no
    F2 C1 C2 . . . 108.4(3) no
    F3 C1 C2 . . . 112.5(3) no
    F1' C1 C2 . . . 114.9(3) no
    F2' C1 C2 . . . 117.1(4) no
    F3' C1 C2 . . . 112.0(4) no
    F1' C1 F2' . . . 104.8(8) no
    F1' C1 F3' . . . 103.7(8) no
    F2' C1 F3' . . . 102.8(6) no
    C1 C2 C3 . . . 119.76(17) no
    C1 C2 C7 . . . 120.63(18) no
    C3 C2 C7 . . . 119.62(15) no
    C2 C3 C4 . . . 120.44(16) no
    C3 C4 C5 . . . 120.38(17) no
    C4 C5 C6 . . . 118.73(14) no
    C4 C5 C8 . . . 117.86(14) no
    C6 C5 C8 . . . 123.37(14) no
    C5 C6 C7 . . . 120.67(16) no
    C2 C7 C6 . . . 120.13(17) no
    N1 C8 N2 . . . 112.81(13) no
    N1 C8 C5 . . . 122.94(14) no
    N2 C8 C5 . . . 124.24(14) no
    N1 C9 C10 . . . 130.14(16) no
    N1 C9 C14 . . . 110.21(14) no
    C10 C9 C14 . . . 119.65(15) no
    C9 C10 C11 . . . 117.88(17) no
    C10 C11 C12 . . . 121.69(18) no
    C11 C12 C13 . . . 121.68(17) no
    C12 C13 C14 . . . 116.59(17) no
    N2 C14 C9 . . . 105.68(13) no
    N2 C14 C13 . . . 131.82(16) no
    C9 C14 C13 . . . 122.50(15) no
    N2 C15 C16 . . . 119.38(15) no
    N2 C15 C20 . . . 119.91(15) no
    C16 C15 C20 . . . 120.70(16) no
    C15 C16 C17 . . . 119.60(18) no
    C16 C17 C18 . . . 120.1(2) no
    C17 C18 C19 . . . 120.2(2) no
    C18 C19 C20 . . . 120.4(2) no
    C15 C20 C19 . . . 118.9(2) no
    C2 C3 H3 . . . 120.00 no
    C4 C3 H3 . . . 120.00 no
    C3 C4 H4 . . . 120.00 no
    C5 C4 H4 . . . 120.00 no
    C5 C6 H6 . . . 120.00 no
    C7 C6 H6 . . . 120.00 no
    C2 C7 H7 . . . 120.00 no
    C6 C7 H7 . . . 120.00 no
    C9 C10 H10 . . . 121.00 no
    C11 C10 H10 . . . 121.00 no
    C10 C11 H11 . . . 119.00 no
    C12 C11 H11 . . . 119.00 no
    C11 C12 H12 . . . 119.00 no
    C13 C12 H12 . . . 119.00 no
    C12 C13 H13 . . . 122.00 no
    C14 C13 H13 . . . 122.00 no
    C15 C16 H16 . . . 120.00 no
    C17 C16 H16 . . . 120.00 no
    C16 C17 H17 . . . 120.00 no
    C18 C17 H17 . . . 120.00 no
    C17 C18 H18 . . . 120.00 no
    C19 C18 H18 . . . 120.00 no
    C18 C19 H19 . . . 120.00 no
    C20 C19 H19 . . . 120.00 no
    C15 C20 H20 . . . 121.00 no
    C19 C20 H20 . . . 121.00 no
loop_
    _geom_torsion_atom_site_label_1
    _geom_torsion_atom_site_label_2
    _geom_torsion_atom_site_label_3
    _geom_torsion_atom_site_label_4
    _geom_torsion_site_symmetry_1
    _geom_torsion_site_symmetry_2
    _geom_torsion_site_symmetry_3
    _geom_torsion_site_symmetry_4
    _geom_torsion
    _geom_torsion_publ_flag
    C9 N1 C8 C5 . . . . -178.47(15) no
    C8 N1 C9 C10 . . . . 179.79(19) no
    C9 N1 C8 N2 . . . . 0.13(19) no
    C8 N1 C9 C14 . . . . -0.27(19) no
    C8 N2 C14 C9 . . . . -0.22(18) no
    C15 N2 C14 C9 . . . . -173.36(15) no
    C14 N2 C15 C20 . . . . 114.16(19) no
    C14 N2 C8 N1 . . . . 0.06(19) no
    C15 N2 C8 C5 . . . . -8.7(3) no
    C8 N2 C14 C13 . . . . 179.45(19) no
    C14 N2 C8 C5 . . . . 178.63(15) no
    C8 N2 C15 C20 . . . . -57.3(2) no
    C15 N2 C8 N1 . . . . 172.71(15) no
    C14 N2 C15 C16 . . . . -64.8(2) no
    C8 N2 C15 C16 . . . . 123.79(18) no
    C15 N2 C14 C13 . . . . 6.3(3) no
    F1 C1 C2 C3 . . . . -162.7(5) no
    F1 C1 C2 C7 . . . . 16.9(6) no
    F3 C1 C2 C3 . . . . -36.2(7) no
    F2 C1 C2 C3 . . . . 78.6(4) no
    F2 C1 C2 C7 . . . . -101.9(4) no
    F3 C1 C2 C7 . . . . 143.4(6) no
    C7 C2 C3 C4 . . . . -1.4(3) no
    C3 C2 C7 C6 . . . . 1.7(3) no
    C1 C2 C3 C4 . . . . 178.2(2) no
    C1 C2 C7 C6 . . . . -177.9(2) no
    C2 C3 C4 C5 . . . . -0.5(3) no
    C3 C4 C5 C6 . . . . 2.0(3) no
    C3 C4 C5 C8 . . . . 179.82(16) no
    C6 C5 C8 N1 . . . . 147.01(17) no
    C4 C5 C8 N2 . . . . 150.81(16) no
    C8 C5 C6 C7 . . . . -179.41(16) no
    C4 C5 C6 C7 . . . . -1.7(3) no
    C4 C5 C8 N1 . . . . -30.8(2) no
    C6 C5 C8 N2 . . . . -31.4(3) no
    C5 C6 C7 C2 . . . . -0.2(3) no
    N1 C9 C10 C11 . . . . -179.91(19) no
    C14 C9 C10 C11 . . . . 0.2(3) no
    N1 C9 C14 N2 . . . . 0.31(19) no
    C10 C9 C14 N2 . . . . -179.74(16) no
    C10 C9 C14 C13 . . . . 0.6(3) no
    N1 C9 C14 C13 . . . . -179.40(16) no
    C9 C10 C11 C12 . . . . -0.5(3) no
    C10 C11 C12 C13 . . . . 0.1(3) no
    C11 C12 C13 C14 . . . . 0.6(3) no
    C12 C13 C14 N2 . . . . 179.49(18) no
    C12 C13 C14 C9 . . . . -0.9(3) no
    N2 C15 C16 C17 . . . . 178.39(17) no
    C20 C15 C16 C17 . . . . -0.5(3) no
    N2 C15 C20 C19 . . . . -179.86(19) no
    C16 C15 C20 C19 . . . . -1.0(3) no
    C15 C16 C17 C18 . . . . 1.2(3) no
    C16 C17 C18 C19 . . . . -0.3(4) no
    C17 C18 C19 C20 . . . . -1.2(4) no
    C18 C19 C20 C15 . . . . 1.8(4) no
loop_
    _geom_hbond_atom_site_label_D
    _geom_hbond_atom_site_label_H
    _geom_hbond_atom_site_label_A
    _geom_hbond_site_symmetry_A
    _geom_hbond_distance_DH
    _geom_hbond_distance_HA
    _geom_hbond_distance_DA
    _geom_hbond_angle_DHA
    _geom_hbond_publ_flag
    C17 H17 F3 1_554 0.9300 2.5400 3.429(6) 160.00 yes
_iucr_refine_instructions_details
;
TITL MOHANDASG11 in P-1
CELL  0.71073   8.7179   9.6796  11.3612   67.654   68.123   85.013
ZERR     2.00   0.0004   0.0005   0.0006    0.002    0.002    0.002
LATT   1
SFAC  C    H    N    F
UNIT  40   26   4    6
MERG   2
OMIT    -3.00  50.00
SIMU  0.01 0.02 F1 > F3'
FMAP   2
PLAN   20
SIZE     0.20   0.20   0.30
ACTA
BOND   $H
CONF
L.S.   7
WGHT    0.046900    0.140600
EXTI    0.143000
FVAR       1.03457   0.55745
C1    1   -0.142694    0.206781    1.561431    11.00000    0.09157    0.08948 =
         0.06417   -0.02680   -0.02231   -0.00891
C2    1   -0.042949    0.286797    1.413639    11.00000    0.06703    0.05893 =
         0.05887   -0.02241   -0.02269    0.00496
C3    1    0.081511    0.391605    1.375060    11.00000    0.07279    0.07756 =
         0.06027   -0.03397   -0.02552    0.00320
AFIX  43
H3    2    0.100531    0.413974    1.441351    11.00000   -1.20000
AFIX   0
C4    1    0.177925    0.463455    1.239019    11.00000    0.06197    0.06393 =
         0.06561   -0.03212   -0.02217   -0.00082
AFIX  43
H4    2    0.261158    0.534560    1.213915    11.00000   -1.20000
AFIX   0
C5    1    0.151706    0.430491    1.139434    11.00000    0.05589    0.04823 =
         0.05803   -0.02473   -0.02315    0.01003
C6    1    0.023602    0.327423    1.179045    11.00000    0.06468    0.06060 =
         0.05995   -0.02783   -0.02647    0.00355
AFIX  43
H6    2    0.002712    0.306104    1.113000    11.00000   -1.20000
AFIX   0
C7    1   -0.072958    0.256345    1.315170    11.00000    0.06512    0.05930 =
         0.06481   -0.02271   -0.02178   -0.00329
AFIX  43
H7    2   -0.158692    0.187565    1.340561    11.00000   -1.20000
AFIX   0
C8    1    0.258238    0.511156    0.996012    11.00000    0.05695    0.04730 =
         0.05901   -0.02479   -0.02397    0.00842
C9    1    0.408566    0.684536    0.812073    11.00000    0.06224    0.04882 =
         0.06073   -0.02154   -0.02121    0.00438
C10   1    0.499357    0.815741    0.712780    11.00000    0.08025    0.05259 =
         0.07464   -0.02272   -0.02209   -0.00289
AFIX  43
H10   2    0.508599    0.897017    0.734891    11.00000   -1.20000
AFIX   0
C11   1    0.574427    0.821540    0.581972    11.00000    0.08348    0.06254 =
         0.06952   -0.01219   -0.01750   -0.01031
AFIX  43
H11   2    0.635130    0.908612    0.513988    11.00000   -1.20000
AFIX   0
C12   1    0.562549    0.700813    0.547707    11.00000    0.08353    0.07951 =
         0.05834   -0.02359   -0.01377   -0.00904
AFIX  43
H12   2    0.615602    0.708982    0.457345    11.00000   -1.20000
AFIX   0
C13   1    0.474748    0.569991    0.643489    11.00000    0.07581    0.06738 =
         0.06164   -0.02933   -0.01886   -0.00315
AFIX  43
H13   2    0.467553    0.488746    0.620703    11.00000   -1.20000
AFIX   0
C14   1    0.397365    0.564819    0.775743    11.00000    0.05786    0.04917 =
         0.05778   -0.02064   -0.02089    0.00387
C15   1    0.270546    0.305324    0.906584    11.00000    0.05279    0.04700 =
         0.06036   -0.02588   -0.01352    0.00420
C16   1    0.185849    0.283525    0.833894    11.00000    0.06960    0.06684 =
         0.06415   -0.03132   -0.01786   -0.00426
AFIX  43
H16   2    0.145582    0.364451    0.779461    11.00000   -1.20000
AFIX   0
C17   1    0.160925    0.141093    0.842116    11.00000    0.08413    0.08593 =
         0.08729   -0.05096   -0.00803   -0.02078
AFIX  43
H17   2    0.105454    0.125889    0.791787    11.00000   -1.20000
AFIX   0
C18   1    0.217436    0.022319    0.923921    11.00000    0.07633    0.06383 =
         0.12065   -0.05246    0.00821   -0.01208
AFIX  43
H18   2    0.199905   -0.073795    0.929588    11.00000   -1.20000
AFIX   0
C19   1    0.299861    0.043998    0.997727    11.00000    0.07713    0.05202 =
         0.12127   -0.02417   -0.01824    0.01412
AFIX  43
H19   2    0.336222   -0.037731    1.054667    11.00000   -1.20000
AFIX   0
C20   1    0.329387    0.186420    0.988202    11.00000    0.06937    0.05582 =
         0.09541   -0.02677   -0.03183    0.01359
AFIX  43
H20   2    0.388155    0.201636    1.036254    11.00000   -1.20000
AFIX   0
N1    3    0.321087    0.648294    0.950207    11.00000    0.06975    0.04987 =
         0.06269   -0.02577   -0.02070    0.00238
N2    3    0.299866    0.453665    0.894939    11.00000    0.06092    0.04537 =
         0.05451   -0.02197   -0.02009    0.00345
PART    1
F1    4   -0.222328    0.089181    1.588662    21.00000    0.20249    0.11600 =
         0.07322   -0.01759   -0.01020   -0.09175
F2    4   -0.255704    0.298355    1.604128    21.00000    0.12208    0.15818 =
         0.08351   -0.05281    0.00689    0.00902
F3    4   -0.056952    0.179162    1.636105    21.00000    0.14080    0.23073 =
         0.06928    0.01304   -0.05577   -0.03716
PART    2
F1'   4   -0.297648    0.169505    1.588827   -21.00000    0.10686    0.20863 =
         0.08939    0.00804   -0.02336   -0.05795
F2'   4   -0.151744    0.271942    1.641802   -21.00000    0.22622    0.10803 =
         0.06304   -0.04221   -0.00533   -0.04962
F3'   4   -0.082150    0.077095    1.614449   -21.00000    0.22897    0.09794 =
         0.08434    0.00342   -0.02967    0.04802
HKLF 4
REM  MOHANDASG11 in P-1
REM R1 =  0.0377 for   2338 Fo > 4sig(Fo)  and  0.0488 for all   2889 data
REM    255 parameters refined using     36 restraints
END
WGHT      0.0469      0.1406
REM Highest difference peak  0.151,  deepest hole -0.137,  1-sigma level  0.034
Q1    1   0.4404  0.6215  0.7888  11.00000  0.05    0.15
Q2    1   0.2003  0.4656  1.0691  11.00000  0.05    0.13
Q3    1   0.1385  0.3413  1.1544  11.00000  0.05    0.13
Q4    1   0.1274  0.4826  1.1763  11.00000  0.05    0.13
Q5    1  -0.0214  0.3789  1.3880  11.00000  0.05    0.12
Q6    1   0.3767  0.5773  0.7198  11.00000  0.05    0.12
Q7    1   0.3623  0.5196  0.8228  11.00000  0.05    0.12
Q8    1  -0.2549  0.1114  1.5741  11.00000  0.05    0.11
Q9    1   0.3643  0.2521  0.8993  11.00000  0.05    0.11
Q10   1   0.5501  0.8872  0.7676  11.00000  0.05    0.11
Q11   1   0.2629  0.0991  0.8368  11.00000  0.05    0.11
Q12   1  -0.0800  0.2516  1.4609  11.00000  0.05    0.11
Q13   1   0.4749  0.7321  0.7792  11.00000  0.05    0.10
Q14   1  -0.0193  0.2425  1.3864  11.00000  0.05    0.10
Q15   1   0.3305  0.5976  0.9823  11.00000  0.05    0.10
Q16   1  -0.0444  0.2523  1.6148  11.00000  0.05    0.10
Q17   1   0.2709  0.4703  0.9507  11.00000  0.05    0.10
Q18   1   0.4495  0.5564  0.7247  11.00000  0.05    0.10
Q19   1   0.0381  0.2792  1.4104  11.00000  0.05    0.10
Q20   1   0.2643  0.2279  0.8000  11.00000  0.05    0.10
;
