# Supplementary material for: 1-Phenyl-2-[4-(trifluoro­meth­yl)phen­yl]-1H-benzimidazole
Source: Acta Crystallogr Sect E Struct Rep Online. 2013 Jan 16;69(Pt 2):o244. doi: 10.1107/S1600536813000834 (PMC3569777; doi:10.1107/S1600536813000834)
Supplement: Supplementary file 2 [file e-69-0o244-Isup2.hkl]

#
# h,k,l, Fc-squared, Fo-squared, sigma(Fo-squared) and status flag
#
data_I
_shelx_title ' MOHANDASG11 in P-1'
_shelx_refln_list_code          4
_shelx_F_calc_maximum      133.79
_exptl_crystal_F_000       348.00
_reflns_d_resolution_high  0.8411
 
loop_
 _symmetry_equiv_pos_as_xyz
 'x, y, z'
 '-x, -y, -z'
 
_cell_length_a     8.7179
_cell_length_b     9.6796
_cell_length_c    11.3612
_cell_angle_alpha  67.654
_cell_angle_beta   68.123
_cell_angle_gamma  85.013
 
_shelx_F_squared_multiplier     1.000
 
loop_
 _refln_index_h
 _refln_index_k
 _refln_index_l
 _refln_F_squared_calc
 _refln_F_squared_meas
 _refln_F_squared_sigma
 _refln_observed_status
   1   0   0       68.62       62.61      3.81 o
   2   0   0      598.32      563.47      8.03 o
   3   0   0       15.46       11.17      0.23 o
   4   0   0       38.24       36.04      0.70 o
   5   0   0       35.08       32.33      0.74 o
   6   0   0        1.86        2.20      0.27 o
   7   0   0       25.36       25.43      0.50 o
   8   0   0       16.71       17.11      0.49 o
   9   0   0       13.85       13.45      0.47 o
  -9   1   0        6.89        8.05      0.40 o
  -8   1   0        0.28        0.33      0.20 o
  -7   1   0        0.95        0.96      0.18 o
  -6   1   0        1.97        2.20      0.17 o
  -5   1   0       12.69       14.02      0.31 o
  -4   1   0      161.43      150.67      1.88 o
  -3   1   0      103.67      104.56      1.15 o
  -2   1   0      187.94      178.07      1.64 o
  -1   1   0       58.43       56.00      0.62 o
   0   1   0     1509.26     1112.65     24.57 o
   1   1   0       44.23       42.39      0.41 o
   2   1   0       37.36       36.37      0.79 o
   3   1   0        9.59       10.65      0.33 o
   4   1   0      196.77      184.66      3.50 o
   5   1   0       25.29       28.34      0.60 o
   6   1   0       15.67       15.38      0.47 o
   7   1   0       36.12       33.40      0.58 o
   8   1   0        0.74        0.65      0.19 o
   9   1   0        6.22        5.53      0.40 o
  -9   2   0        1.80        0.66      0.29 o
  -8   2   0        0.01        0.02      0.22 o
  -7   2   0        0.18        0.18      0.17 o
  -6   2   0        4.40        4.15      0.22 o
  -5   2   0       17.22       14.76      0.27 o
  -4   2   0        1.03        0.65      0.13 o
  -3   2   0       14.51       13.72      0.23 o
  -2   2   0     5462.24     5893.03     70.90 o
  -1   2   0      196.34      193.23      1.87 o
   0   2   0      939.19      913.95      8.16 o
   1   2   0       66.52       65.76      0.68 o
   2   2   0       88.70       93.50      1.16 o
   3   2   0       98.31      108.74      1.86 o
   4   2   0       87.62       74.36      1.15 o
   5   2   0        5.41        4.85      0.28 o
   6   2   0        0.04        0.05      0.11 o
   7   2   0        0.08       -0.07      0.13 o
   8   2   0        7.32        7.92      0.37 o
   9   2   0        0.33        0.29      0.30 o
  -9   3   0        0.00       -0.26      0.28 o
  -8   3   0        0.07       -0.17      0.25 o
  -7   3   0        3.51        3.52      0.31 o
  -6   3   0       35.41       33.69      0.51 o
  -5   3   0        5.65        5.23      0.20 o
  -4   3   0      227.82      228.54      2.27 o
  -3   3   0      379.04      356.89      3.63 o
  -2   3   0      946.63      939.75      9.73 o
  -1   3   0      773.85      743.58      7.00 o
   0   3   0        1.85        0.87      0.08 o
   1   3   0        3.17        2.65      0.12 o
   2   3   0      832.10      857.27      7.98 o
   3   3   0       64.00       73.51      1.04 o
   4   3   0       37.36       40.84      0.80 o
   5   3   0       98.35      101.53      1.74 o
   6   3   0       10.94       10.44      0.41 o
   7   3   0        7.71        8.06      0.51 o
   8   3   0        6.12        6.98      0.37 o
   9   3   0        4.76        5.99      0.37 o
  -9   4   0        0.12        0.01      0.30 o
  -8   4   0        0.11        0.24      0.28 o
  -7   4   0        7.44        7.34      0.46 o
  -6   4   0        9.56        8.84      0.31 o
  -5   4   0       70.41       69.33      0.99 o
  -4   4   0        5.73        5.21      0.22 o
  -3   4   0       64.61       67.21      0.85 o
  -2   4   0      230.25      239.14      2.38 o
  -1   4   0       45.03       48.37      0.61 o
   0   4   0      124.67      130.61      1.30 o
   1   4   0      213.21      217.13      2.26 o
   2   4   0       32.42       28.72      0.38 o
   3   4   0        0.42        0.17      0.09 o
   4   4   0       40.00       38.98      0.64 o
   5   4   0       17.32       18.52      0.62 o
   6   4   0        4.63        3.93      0.33 o
   7   4   0        0.89        0.41      0.26 o
   8   4   0        0.07        0.31      0.30 o
  -8   5   0        0.33        0.21      0.22 o
  -7   5   0        0.21       -0.07      0.20 o
  -6   5   0        0.74        1.08      0.23 o
  -5   5   0      141.72      137.72      2.36 o
  -4   5   0       52.65       54.00      0.77 o
  -3   5   0      360.40      361.17      3.95 o
  -2   5   0        0.04        0.09      0.13 o
  -1   5   0        0.11        0.24      0.12 o
   0   5   0       83.48       91.48      1.09 o
   1   5   0      201.48      222.79      2.36 o
   2   5   0      209.45      213.67      2.37 o
   3   5   0       97.17       95.46      1.15 o
   4   5   0      100.15      107.37      1.45 o
   5   5   0        0.38        0.13      0.23 o
   6   5   0       36.38       34.22      1.61 o
   7   5   0       22.29       25.03      1.47 o
   8   5   0        0.07        0.21      0.34 o
  -8   6   0        0.27        0.11      0.27 o
  -7   6   0        0.86        0.90      0.29 o
  -6   6   0       14.24       15.25      0.64 o
  -5   6   0       42.04       40.75      0.74 o
  -4   6   0       96.91       94.27      1.15 o
  -3   6   0      113.91      114.69      1.55 o
  -2   6   0      109.91      105.82      1.35 o
  -1   6   0      154.34      156.92      2.31 o
   0   6   0       43.54       39.98      0.66 o
   1   6   0       21.91       20.43      0.41 o
   2   6   0        3.74        4.02      0.21 o
   3   6   0        2.86        3.11      0.23 o
   4   6   0        2.16        1.59      0.24 o
   5   6   0       24.99       22.54      0.57 o
   6   6   0        6.97        6.43      0.60 o
   7   6   0       26.41       27.83      2.11 o
  -7   7   0       19.91       18.99      0.81 o
  -6   7   0        4.82        5.75      0.43 o
  -5   7   0       18.53       17.99      0.64 o
  -4   7   0        7.20        8.02      0.38 o
  -3   7   0       72.63       75.38      1.18 o
  -2   7   0        2.05        3.01      0.34 o
  -1   7   0       74.01       71.74      1.19 o
   0   7   0       69.53       63.60      1.07 o
   1   7   0       67.89       65.03      0.95 o
   2   7   0        7.72        6.37      0.29 o
   3   7   0        3.01        1.86      0.30 o
   4   7   0        4.70        4.15      0.37 o
   5   7   0        1.25        1.88      0.38 o
   6   7   0        0.00        0.10      0.43 o
  -6   8   0       14.24       14.75      0.79 o
  -5   8   0        1.56        1.20      0.42 o
  -4   8   0        0.03        0.04      0.29 o
  -3   8   0        6.99        6.91      0.45 o
  -2   8   0        6.64        7.83      0.49 o
  -1   8   0      166.67      166.30      2.57 o
   0   8   0      165.45      155.06      2.40 o
   1   8   0        2.24        2.69      0.32 o
   2   8   0        4.27        5.19      0.43 o
   3   8   0        4.55        3.06      0.55 o
   4   8   0        4.54        5.03      0.59 o
   5   8   0        0.13       -0.11      0.34 o
  -5   9   0        2.75        2.64      0.51 o
  -4   9   0       19.16       17.75      0.77 o
  -3   9   0        1.48        1.31      0.36 o
  -2   9   0        0.51        0.27      0.33 o
  -1   9   0        3.61        3.39      0.38 o
   0   9   0        0.00       -0.01      0.28 o
   1   9   0        0.64        0.21      0.35 o
   2   9   0        2.73        2.92      0.61 o
   3   9   0        0.94        0.37      0.49 o
   4   9   0        4.08        4.85      0.64 o
  -3  10   0       10.41       12.94      0.72 o
  -2  10   0       21.69       20.57      0.84 o
  -1  10   0        0.04       -0.09      0.34 o
   0  10   0        0.02       -0.69      0.46 o
   1  10   0        0.68       -0.40      0.51 o
   2  10   0        5.54        7.55      0.86 o
  -1 -10   1        0.57        0.69      0.59 o
   0 -10   1        0.55        1.02      0.47 o
   1 -10   1        0.45        0.41      0.36 o
   2 -10   1        0.89        0.71      0.38 o
   3 -10   1        4.41        3.72      0.48 o
  -3  -9   1        0.74        1.07      0.52 o
  -2  -9   1       11.70       11.26      1.57 o
  -1  -9   1       20.35       18.52      0.78 o
   0  -9   1        0.02       -0.08      0.29 o
   1  -9   1        5.00        6.55      0.46 o
   2  -9   1       17.35       17.27      0.68 o
   3  -9   1       15.23       14.31      0.65 o
   4  -9   1        6.31        6.20      0.55 o
   5  -9   1        0.47        0.80      0.53 o
  -5  -8   1        0.08        1.10      0.40 o
  -4  -8   1        0.02       -0.28      0.55 o
  -3  -8   1        0.08       -0.40      0.41 o
  -2  -8   1        0.22        0.22      0.30 o
  -1  -8   1       27.71       28.16      0.75 o
   0  -8   1        2.12        1.80      0.42 o
   1  -8   1        1.16        1.07      0.34 o
   2  -8   1       96.90       99.69      1.94 o
   3  -8   1       27.15       31.28      0.95 o
   4  -8   1        8.11        8.06      0.53 o
   5  -8   1        1.94        1.81      0.47 o
   6  -8   1        5.02        6.95      0.62 o
  -6  -7   1        2.07        0.73      0.52 o
  -5  -7   1       24.80       27.35      0.76 o
  -4  -7   1       24.99       21.24      0.86 o
  -3  -7   1       28.86       27.96      0.86 o
  -2  -7   1        0.66       -0.31      0.22 o
  -1  -7   1       65.65       61.08      1.24 o
   0  -7   1        3.57        3.03      0.36 o
   1  -7   1       70.97       68.65      1.40 o
   2  -7   1        3.87        3.65      0.34 o
   3  -7   1       96.91       98.58      1.55 o
   4  -7   1        3.68        3.55      0.33 o
   5  -7   1       50.25       46.55      0.96 o
   6  -7   1        4.58        4.12      0.40 o
   7  -7   1        9.67        9.37      0.60 o
  -7  -6   1        0.14        0.85      0.38 o
  -6  -6   1        1.25        1.20      0.38 o
  -5  -6   1        1.50        1.05      0.20 o
  -4  -6   1       95.36       87.74      1.53 o
  -3  -6   1       27.13       27.03      0.53 o
  -2  -6   1       77.52       77.62      1.19 o
  -1  -6   1        5.23        6.21      0.28 o
   0  -6   1      110.47      108.02      1.69 o
   1  -6   1        3.04        2.01      0.25 o
   2  -6   1       92.09       88.94      1.27 o
   3  -6   1       16.62       17.42      0.47 o
   4  -6   1        5.20        6.57      0.32 o
   5  -6   1      140.31      130.75      1.68 o
   6  -6   1        6.89        5.05      0.36 o
   7  -6   1       12.16       10.33      0.63 o
   8  -6   1        0.45        0.86      0.28 o
  -7  -5   1       16.16       16.94      0.65 o
  -6  -5   1        2.95        3.02      0.50 o
  -5  -5   1        5.32        6.56      0.54 o
  -4  -5   1       16.32       15.60      0.46 o
  -3  -5   1        0.33        0.49      0.14 o
  -2  -5   1        9.96       10.72      0.32 o
  -1  -5   1       40.39       41.03      0.64 o
   0  -5   1        0.00       -0.01      0.14 o
   1  -5   1      151.36      162.90      2.36 o
   2  -5   1        2.30        0.76      0.16 o
   3  -5   1       23.66       21.86      0.44 o
   4  -5   1       22.04       22.86      0.46 o
   5  -5   1        6.10        7.16      0.27 o
   6  -5   1        0.49        0.32      0.26 o
   7  -5   1        1.65        1.56      0.27 o
   8  -5   1        6.08        5.86      0.30 o
  -8  -4   1        0.00       -0.25      0.49 o
  -7  -4   1       15.61       19.40      0.84 o
  -6  -4   1      104.92      106.78      2.25 o
  -5  -4   1      180.25      182.73      3.60 o
  -4  -4   1        0.71        0.76      0.16 o
  -3  -4   1      377.94      394.24      4.44 o
  -2  -4   1      207.32      219.33      2.18 o
  -1  -4   1        8.67       11.70      0.27 o
   0  -4   1       76.48       74.41      0.86 o
   1  -4   1       37.68       33.42      0.53 o
   2  -4   1       53.08       58.42      0.72 o
   3  -4   1      271.23      253.49      2.53 o
   4  -4   1      222.22      200.77      2.17 o
   5  -4   1      206.75      199.66      2.50 o
   6  -4   1        0.25        0.08      0.18 o
   7  -4   1        3.23        3.29      0.26 o
   8  -4   1        0.55        0.53      0.26 o
   9  -4   1        1.49        1.32      0.31 o
  -8  -3   1        0.03       -0.05      0.25 o
  -7  -3   1        0.38        0.09      0.30 o
  -6  -3   1       23.64       23.74      0.57 o
  -5  -3   1        4.39        3.34      0.26 o
  -4  -3   1       57.66       55.22      1.08 o
  -3  -3   1        9.15       12.06      0.31 o
  -2  -3   1       10.91       12.63      0.29 o
  -1  -3   1      336.97      345.47      3.67 o
   0  -3   1      389.83      400.80      4.01 o
   1  -3   1        1.11        0.53      0.09 o
   2  -3   1      200.69      194.84      2.14 o
   3  -3   1      225.68      218.88      2.28 o
   4  -3   1      254.81      255.93      2.66 o
   5  -3   1        9.93       11.91      0.25 o
   6  -3   1        1.19        0.95      0.24 o
   7  -3   1       10.44        9.34      0.43 o
   8  -3   1        5.00        3.40      0.55 o
   9  -3   1        5.33        5.52      0.48 o
  -8  -2   1        4.52        3.55      0.34 o
  -7  -2   1        3.23        3.07      0.28 o
  -6  -2   1        0.75        0.58      0.17 o
  -5  -2   1       26.04       26.63      0.53 o
  -4  -2   1        7.57       10.11      0.29 o
  -3  -2   1       15.18       15.23      0.27 o
  -2  -2   1        0.22       -0.09      0.06 o
  -1  -2   1      900.72      869.41     12.05 o
   0  -2   1        0.17       -0.01      0.05 o
   1  -2   1        1.95        1.68      0.09 o
   2  -2   1     2151.82     2150.31     23.47 o
   3  -2   1        2.23        1.66      0.13 o
   4  -2   1      648.91      643.71      6.38 o
   5  -2   1       80.16       82.21      0.99 o
   6  -2   1       59.76       57.39      0.89 o
   7  -2   1        0.84        0.63      0.19 o
   8  -2   1        8.83       11.62      0.48 o
   9  -2   1        1.54        1.82      0.30 o
  -9  -1   1        1.61        1.02      0.31 o
  -8  -1   1        7.76        8.15      0.43 o
  -7  -1   1       96.14       99.58      1.48 o
  -6  -1   1       16.31       14.76      0.38 o
  -5  -1   1       53.41       53.70      0.84 o
  -4  -1   1       30.88       33.74      0.51 o
  -3  -1   1      288.78      279.66      3.35 o
  -2  -1   1       12.71       14.04      0.23 o
  -1  -1   1     3718.69     3633.35     61.63 o
   0  -1   1        0.14        0.88      0.09 o
   1  -1   1      379.88      324.34      3.06 o
   2  -1   1    17900.46    20858.55    258.43 o
   3  -1   1      495.49      451.83      4.97 o
   4  -1   1       33.19       28.19      0.46 o
   5  -1   1        8.23        7.71      0.23 o
   6  -1   1        1.06        0.82      0.14 o
   7  -1   1        1.10        1.07      0.17 o
   8  -1   1        0.14       -0.09      0.18 o
   9  -1   1       13.48       14.99      0.61 o
  -9   0   1        1.35        0.95      0.30 o
  -8   0   1        0.01       -0.33      0.33 o
  -7   0   1       18.51       18.03      0.46 o
  -6   0   1       36.63       37.07      0.66 o
  -5   0   1        6.24        7.58      0.25 o
  -4   0   1       29.79       28.90      0.45 o
  -3   0   1      403.88      392.34      4.38 o
  -2   0   1     1114.16     1072.03     10.55 o
  -1   0   1      491.61      499.08      4.51 o
   1   0   1       58.93       56.35      1.14 o
   2   0   1    10024.46    11614.52    162.61 o
   3   0   1      756.48      758.12     23.58 o
   4   0   1        4.71        4.32      0.17 o
   5   0   1        1.38        0.37      0.12 o
   6   0   1       85.05       86.51      1.56 o
   7   0   1        6.63        6.00      0.24 o
   8   0   1        0.12        0.07      0.14 o
   9   0   1        5.35        4.00      0.29 o
  -9   1   1        6.02        5.53      0.39 o
  -8   1   1        1.85        1.75      0.33 o
  -7   1   1        3.43        2.84      0.23 o
  -6   1   1        0.24        0.18      0.15 o
  -5   1   1       17.19       16.57      0.35 o
  -4   1   1      248.96      247.46      3.02 o
  -3   1   1      405.47      375.49      3.75 o
  -2   1   1     1306.79     1236.41     11.11 o
  -1   1   1     3537.11     3571.05     30.76 o
   0   1   1     1371.75     1193.19     24.07 o
   1   1   1      886.69      846.88      8.02 o
   2   1   1     1395.83     1335.19     41.72 o
   3   1   1       65.48       64.54      2.45 o
   4   1   1      406.70      384.00      8.87 o
   5   1   1       39.95       44.96      1.41 o
   6   1   1       23.11       22.27      0.97 o
   7   1   1       15.51       15.01      0.85 o
   8   1   1       13.79       13.87      0.55 o
   9   1   1        0.57        0.36      0.22 o
  -9   2   1       12.02       11.01      0.51 o
  -8   2   1        5.21        7.02      0.40 o
  -7   2   1       28.19       26.30      0.67 o
  -6   2   1        3.75        3.00      0.21 o
  -5   2   1       17.71       17.92      0.39 o
  -4   2   1        2.57        2.23      0.13 o
  -3   2   1       55.18       53.92      0.59 o
  -2   2   1      329.65      322.94      3.25 o
  -1   2   1     3613.01     3780.94     32.29 o
   0   2   1     9491.36     9636.30    126.53 o
   1   2   1       11.60       11.68      0.17 o
   2   2   1      464.39      431.69      4.51 o
   3   2   1       22.32       22.28      0.44 o
   4   2   1      142.96      144.07      2.35 o
   5   2   1      139.64      136.20      2.66 o
   6   2   1       43.68       42.63      1.78 o
   7   2   1        3.72        4.64      0.51 o
   8   2   1        0.17       -0.57      0.38 o
   9   2   1        1.64        1.60      0.97 o
  -9   3   1        3.21        5.05      0.43 o
  -8   3   1        1.63        0.71      0.30 o
  -7   3   1        2.15        1.08      0.26 o
  -6   3   1       32.19       33.56      0.56 o
  -5   3   1        6.53        6.64      0.25 o
  -4   3   1       13.57       12.48      0.36 o
  -3   3   1       86.38       88.81      0.93 o
  -2   3   1        0.41       -0.08      0.09 o
  -1   3   1      147.97      147.38      1.36 o
   0   3   1        3.00        3.33      0.10 o
   1   3   1      201.53      192.82      1.98 o
   2   3   1      196.86      189.37      1.84 o
   3   3   1      352.13      381.51      4.50 o
   4   3   1      178.03      187.35      2.67 o
   5   3   1        4.60        4.00      0.16 o
   6   3   1       14.01       13.47      0.34 o
   7   3   1        2.65        2.34      0.17 o
   8   3   1        0.93        0.95      0.24 o
   9   3   1        0.01       -0.07      0.25 o
  -8   4   1       13.70       14.97      0.61 o
  -7   4   1       18.70       17.65      0.44 o
  -6   4   1        0.66        0.46      0.17 o
  -5   4   1       16.05       16.85      0.35 o
  -4   4   1        2.04        2.38      0.16 o
  -3   4   1      883.00      874.34      7.91 o
  -2   4   1       85.98       89.81      0.96 o
  -1   4   1      160.80      177.45      1.73 o
   0   4   1      529.18      548.53      4.80 o
   1   4   1      110.77      106.64      1.12 o
   2   4   1      689.38      714.60      7.43 o
   3   4   1      125.34      129.09      1.64 o
   4   4   1      299.09      290.32      4.14 o
   5   4   1        1.25        1.25      0.25 o
   6   4   1       35.12       32.59      0.82 o
   7   4   1        0.07       -0.11      0.25 o
   8   4   1        0.17        0.17      0.28 o
   9   4   1        6.87        7.51      0.42 o
  -8   5   1        0.09       -0.37      0.29 o
  -7   5   1        0.38        0.76      0.25 o
  -6   5   1        0.16        0.17      0.20 o
  -5   5   1        0.56        0.15      0.14 o
  -4   5   1       50.34       48.82      0.72 o
  -3   5   1      218.67      217.23      2.23 o
  -2   5   1        0.20        0.26      0.13 o
  -1   5   1      209.58      228.99      2.43 o
   0   5   1        6.04        7.25      0.27 o
   1   5   1      600.33      656.90      6.55 o
   2   5   1       18.58       16.67      0.34 o
   3   5   1        9.14       11.97      0.26 o
   4   5   1        0.23       -0.03      0.13 o
   5   5   1        5.72        5.47      0.44 o
   6   5   1       22.05       24.01      0.94 o
   7   5   1       14.05       14.65      0.76 o
   8   5   1        4.70        4.23      0.48 o
  -8   6   1        0.98        1.15      0.29 o
  -7   6   1        1.99        2.15      0.32 o
  -6   6   1        0.28        0.12      0.26 o
  -5   6   1       17.41       14.93      0.43 o
  -4   6   1        5.87        6.28      0.27 o
  -3   6   1       59.98       62.84      0.88 o
  -2   6   1       25.79       24.41      0.50 o
  -1   6   1        4.86        5.14      0.31 o
   0   6   1      195.85      190.25      2.08 o
   1   6   1      134.02      142.42      1.70 o
   2   6   1       56.32       60.69      0.89 o
   3   6   1        3.60        3.24      0.17 o
   4   6   1        4.64        3.31      0.22 o
   5   6   1        0.55       -0.09      0.28 o
   6   6   1        8.59        8.52      0.61 o
   7   6   1        1.79        1.01      0.53 o
   8   6   1        2.81        3.03      0.53 o
  -7   7   1        4.35        5.25      0.48 o
  -6   7   1       19.89       18.87      0.97 o
  -5   7   1       37.12       34.88      0.96 o
  -4   7   1       13.18       12.08      0.46 o
  -3   7   1      102.43      103.03      1.48 o
  -2   7   1       45.63       45.00      0.72 o
  -1   7   1      100.15      101.05      1.53 o
   0   7   1       41.24       45.50      0.86 o
   1   7   1       61.70       58.12      0.87 o
   2   7   1       74.88       72.71      1.01 o
   3   7   1       16.37       15.51      0.41 o
   4   7   1       93.40       93.38      1.61 o
   5   7   1        0.65        0.56      0.28 o
   6   7   1        1.05        0.15      0.38 o
   7   7   1        2.08        2.97      0.54 o
  -6   8   1        0.00        0.02      0.36 o
  -5   8   1       33.44       32.17      1.20 o
  -4   8   1       11.25       12.36      0.55 o
  -3   8   1       75.19       78.71      1.63 o
  -2   8   1       54.29       52.63      1.22 o
  -1   8   1       23.71       22.59      0.75 o
   0   8   1        0.02        0.13      0.27 o
   1   8   1       28.57       30.18      0.75 o
   2   8   1       23.74       23.29      0.63 o
   3   8   1       11.15       10.91      0.77 o
   4   8   1        0.00       -0.42      0.28 o
   5   8   1       12.75       15.61      0.70 o
   6   8   1        1.79        0.78      0.51 o
  -5   9   1        2.52        3.49      0.67 o
  -4   9   1       14.48       13.37      0.77 o
  -3   9   1        0.00        0.24      0.33 o
  -2   9   1       96.64       96.43      1.92 o
  -1   9   1       24.02       24.37      0.83 o
   0   9   1       36.86       39.15      1.05 o
   1   9   1        0.01       -0.31      0.29 o
   2   9   1        1.77        1.87      0.37 o
   3   9   1        1.35        0.52      0.55 o
   4   9   1        1.18        0.42      0.63 o
   5   9   1        1.16        0.66      0.62 o
  -4  10   1        7.11        7.62      0.82 o
  -3  10   1        3.39        4.06      0.51 o
  -2  10   1        0.83        0.51      0.39 o
  -1  10   1        6.02        6.43      0.54 o
   0  10   1       14.78       12.46      0.89 o
   1  10   1        2.06        2.56      0.50 o
   2  10   1        0.23       -0.01      0.52 o
   3  10   1        3.40        4.02      0.66 o
  -2  -9   2        0.11        0.31      0.43 o
  -1  -9   2        0.13        0.08      0.42 o
   0  -9   2       11.10       11.73      0.72 o
   1  -9   2       12.99       12.64      0.67 o
   2  -9   2        1.82        1.50      0.41 o
   3  -9   2        4.27        5.96      0.55 o
   4  -9   2       18.99       20.15      0.96 o
  -4  -8   2        0.21        1.25      0.50 o
  -3  -8   2        0.90        0.61      0.49 o
  -2  -8   2        5.88        6.31      0.60 o
  -1  -8   2       25.52       26.58      0.92 o
   0  -8   2       20.97       21.06      1.23 o
   1  -8   2        3.36        1.85      0.54 o
   2  -8   2        5.88        4.79      0.47 o
   3  -8   2        7.33        8.00      0.54 o
   4  -8   2        0.00        0.22      0.34 o
   5  -8   2        0.03       -0.01      0.48 o
   6  -8   2        1.10        1.44      0.58 o
  -5  -7   2        0.13        0.09      0.28 o
  -4  -7   2        2.23        1.38      0.41 o
  -3  -7   2        7.62        9.53      0.54 o
  -2  -7   2      190.91      182.45      3.79 o
  -1  -7   2        3.93        4.13      0.39 o
   0  -7   2       48.00       45.23      1.08 o
   1  -7   2       90.94       93.05      1.77 o
   2  -7   2        1.99        2.58      0.36 o
   3  -7   2       14.60       15.50      0.64 o
   4  -7   2        2.87        3.30      0.35 o
   5  -7   2        7.17        8.26      0.48 o
   6  -7   2        3.58        3.29      0.40 o
   7  -7   2        9.69        8.07      0.51 o
  -6  -6   2        0.14       -0.02      0.31 o
  -5  -6   2       10.33       11.66      0.40 o
  -4  -6   2        1.08        0.70      0.25 o
  -3  -6   2       33.65       34.62      1.00 o
  -2  -6   2       46.76       47.49      0.81 o
  -1  -6   2       53.27       56.73      0.92 o
   0  -6   2      103.66       97.95      1.59 o
   1  -6   2       25.66       24.40      0.65 o
   2  -6   2       50.59       51.84      0.94 o
   3  -6   2        4.72        4.22      0.29 o
   4  -6   2        0.14       -0.04      0.19 o
   5  -6   2       26.85       26.33      0.62 o
   6  -6   2        3.02        3.16      0.32 o
   7  -6   2       13.09       12.71      0.56 o
   8  -6   2        1.08        1.31      0.33 o
  -7  -5   2        0.60        0.33      0.37 o
  -6  -5   2        0.36        0.80      0.69 o
  -5  -5   2       10.25        9.17      0.34 o
  -4  -5   2      344.32      330.24      4.78 o
  -3  -5   2      181.10      192.72      2.35 o
  -2  -5   2        0.03        0.35      0.13 o
  -1  -5   2       51.35       52.28      0.83 o
   0  -5   2       20.48       24.69      0.52 o
   1  -5   2       12.93       11.91      0.52 o
   2  -5   2       21.32       19.61      0.53 o
   3  -5   2        1.64        1.60      0.18 o
   4  -5   2        0.00       -0.05      0.14 o
   5  -5   2       45.11       44.53      0.71 o
   6  -5   2       25.01       24.67      0.73 o
   7  -5   2        4.24        3.92      0.33 o
   8  -5   2        2.31        3.32      0.31 o
  -7  -4   2        2.73        2.40      0.40 o
  -6  -4   2        3.25        2.84      0.39 o
  -5  -4   2        0.02       -0.51      0.39 o
  -4  -4   2      180.85      178.32      2.13 o
  -3  -4   2       81.10       79.43      1.14 o
  -2  -4   2        0.99        0.96      0.25 o
  -1  -4   2       92.94      100.54      1.34 o
   0  -4   2      150.36      163.37      1.79 o
   1  -4   2      124.58      126.22      1.76 o
   2  -4   2       66.30       78.65      1.09 o
   3  -4   2       74.53       77.66      1.12 o
   4  -4   2       17.08       17.30      0.37 o
   5  -4   2       17.01       14.74      0.34 o
   6  -4   2       42.28       40.28      0.60 o
   7  -4   2        0.12       -0.26      0.18 o
   8  -4   2       13.13       13.52      0.53 o
   9  -4   2        2.51        2.09      0.33 o
  -8  -3   2        0.08       -0.21      0.38 o
  -7  -3   2        1.02        0.46      0.28 o
  -6  -3   2        1.22        1.40      0.31 o
  -5  -3   2        5.38        4.74      0.32 o
  -4  -3   2       38.87       38.79      0.63 o
  -3  -3   2        1.38        1.38      0.21 o
  -2  -3   2       25.73       29.12      0.54 o
  -1  -3   2        0.17       -0.16      0.10 o
   0  -3   2       86.34       93.54      1.07 o
   1  -3   2       43.05       49.79      0.72 o
   2  -3   2       34.89       30.19      0.46 o
   3  -3   2      298.30      309.07      3.16 o
   4  -3   2       46.26       44.66      0.59 o
   5  -3   2        3.11        3.15      0.16 o
   6  -3   2        9.03        8.71      0.27 o
   7  -3   2       21.03       17.50      0.63 o
   8  -3   2        4.12        2.92      0.30 o
   9  -3   2        8.79        8.85      0.44 o
  -8  -2   2        4.90        4.75      0.43 o
  -7  -2   2       43.93       46.16      1.20 o
  -6  -2   2       99.70      104.87      1.89 o
  -5  -2   2      108.23      107.13      1.55 o
  -4  -2   2       14.67       14.70      0.28 o
  -3  -2   2       70.38       75.38      0.95 o
  -2  -2   2       27.46       34.13      0.48 o
  -1  -2   2      699.17      687.96      8.14 o
   0  -2   2       95.92       85.71      1.01 o
   1  -2   2      120.12      129.91      1.39 o
   2  -2   2        0.69        1.07      0.16 o
   3  -2   2        7.50        7.87      0.29 o
   4  -2   2     1942.26     2012.08     18.64 o
   5  -2   2      191.19      174.30      1.93 o
   6  -2   2        3.87        3.69      0.21 o
   7  -2   2        2.31        1.21      0.20 o
   8  -2   2        5.11        5.56      0.32 o
   9  -2   2        2.72        2.90      0.30 o
  -8  -1   2        1.82        1.85      0.37 o
  -7  -1   2        5.25        5.67      0.37 o
  -6  -1   2        5.38        5.56      0.31 o
  -5  -1   2       16.93       17.20      0.45 o
  -4  -1   2       16.95       17.29      0.36 o
  -3  -1   2       61.36       69.85      0.83 o
  -2  -1   2      145.42      131.04      1.37 o
  -1  -1   2        1.75        1.29      0.09 o
   0  -1   2      422.98      397.58      3.61 o
   1  -1   2      371.17      364.69      3.45 o
   2  -1   2      436.08      394.93      4.39 o
   3  -1   2      935.68      903.85      8.86 o
   4  -1   2      853.34      863.29      9.43 o
   5  -1   2      359.02      338.41      4.04 o
   6  -1   2       40.54       40.66      0.65 o
   7  -1   2        7.84        6.70      0.25 o
   8  -1   2        0.00       -0.08      0.17 o
   9  -1   2        3.87        5.08      0.29 o
  10  -1   2        3.14        3.63      0.40 o
  -8   0   2        3.06        3.39      0.36 o
  -7   0   2       25.35       27.43      0.69 o
  -6   0   2        2.32        2.49      0.24 o
  -5   0   2      109.41      111.33      1.52 o
  -4   0   2       50.67       51.95      0.72 o
  -3   0   2     1039.52     1042.59     10.25 o
  -2   0   2      942.80      930.65      8.74 o
  -1   0   2     8160.92     7862.88    179.96 o
   0   0   2      549.39      543.45      5.09 o
   1   0   2     4783.06     4870.38     56.15 o
   2   0   2     2413.22     2533.01     24.68 o
   3   0   2      475.45      465.88      4.84 o
   4   0   2       69.90       67.35      0.86 o
   5   0   2      127.56      129.44      2.11 o
   6   0   2       57.90       59.80      1.00 o
   7   0   2        0.18        0.20      0.12 o
   8   0   2        0.01       -0.07      0.15 o
   9   0   2        1.79        1.68      0.19 o
  10   0   2        3.66        4.31      0.37 o
  -8   1   2       13.40       15.15      0.56 o
  -7   1   2       44.10       43.14      0.92 o
  -6   1   2       10.48       10.82      0.37 o
  -5   1   2       77.35       76.13      1.09 o
  -4   1   2       38.79       36.50      0.49 o
  -3   1   2       10.24        8.11      0.18 o
  -2   1   2     1572.29     1579.95     14.77 o
  -1   1   2      294.58      294.03      2.59 o
   0   1   2     1258.13     1195.73     10.27 o
   1   1   2        3.12        2.77      0.11 o
   2   1   2     4302.08     4445.67     56.14 o
   3   1   2      792.10      768.32     12.44 o
   4   1   2      372.68      372.25      8.34 o
   5   1   2        0.74        0.89      0.51 o
   6   1   2        9.53        9.33      0.66 o
   7   1   2       24.79       23.03      1.09 o
   8   1   2       14.44       12.60      0.88 o
   9   1   2        7.84       10.95      1.34 o
  10   1   2        2.64        3.13      1.16 o
  -8   2   2        3.50        4.43      0.37 o
  -7   2   2       18.21       21.17      0.63 o
  -6   2   2        9.75        9.57      0.36 o
  -5   2   2        1.05        0.76      0.13 o
  -4   2   2        3.27        3.08      0.16 o
  -3   2   2      116.50      112.09      1.12 o
  -2   2   2      134.94      127.45      1.30 o
  -1   2   2      451.09      426.69      3.59 o
   0   2   2       21.83       21.92      0.31 o
   1   2   2      808.96      785.42      7.08 o
   2   2   2        1.70        1.65      0.10 o
   3   2   2        9.20        9.53      0.24 o
   4   2   2       97.45       95.70      2.56 o
   5   2   2      232.50      236.83      8.11 o
   6   2   2       66.20       67.66      1.99 o
   7   2   2       25.55       26.68      1.13 o
   8   2   2        6.68        7.16      0.66 o
   9   2   2        0.57        0.30      0.87 o
  -8   3   2        1.91        1.91      0.33 o
  -7   3   2        0.01       -0.01      0.25 o
  -6   3   2       12.75       13.11      0.34 o
  -5   3   2       60.23       62.20      0.84 o
  -4   3   2      147.96      152.09      1.57 o
  -3   3   2        0.44        1.14      0.12 o
  -2   3   2       19.40       19.52      0.32 o
  -1   3   2      805.78      798.22      6.91 o
   0   3   2       49.34       51.98      0.55 o
   1   3   2        3.29        3.74      0.22 o
   2   3   2       13.24       17.06      0.27 o
   3   3   2      314.60      303.14      3.19 o
   4   3   2       68.81       76.46      1.07 o
   5   3   2       81.22       85.75      1.71 o
   6   3   2       13.14       12.97      0.46 o
   7   3   2       19.35       18.18      1.92 o
   8   3   2       18.15       22.83      1.87 o
   9   3   2        0.51        0.78      0.99 o
  -8   4   2        7.94        7.37      0.49 o
  -7   4   2        0.85        0.58      0.20 o
  -6   4   2       18.13       17.57      0.47 o
  -5   4   2       25.12       23.58      0.44 o
  -4   4   2        5.76        5.91      0.23 o
  -3   4   2        0.35       -0.01      0.13 o
  -2   4   2        1.39        1.10      0.13 o
  -1   4   2      168.99      167.39      1.72 o
   0   4   2       71.32       65.42      0.72 o
   1   4   2       81.30       83.61      0.91 o
   2   4   2      410.54      418.75      4.00 o
   3   4   2      134.77      151.22      1.76 o
   4   4   2        1.26        1.71      0.14 o
   5   4   2        1.47        1.28      0.16 o
   6   4   2        0.00       -0.11      0.14 o
   7   4   2       15.03       13.83      0.45 o
   8   4   2        4.17        2.57      0.30 o
   9   4   2        0.31        0.45      0.21 o
  -8   5   2        4.31        4.45      0.60 o
  -7   5   2        4.36        3.72      0.29 o
  -6   5   2        1.24        0.61      0.21 o
  -5   5   2        0.06       -0.21      0.14 o
  -4   5   2        2.57        1.09      0.16 o
  -3   5   2       35.11       35.31      0.57 o
  -2   5   2      129.60      134.42      1.61 o
  -1   5   2      307.76      314.93      3.28 o
   0   5   2       65.61       67.27      0.81 o
   1   5   2      214.70      245.56      2.45 o
   2   5   2       46.67       53.71      0.68 o
   3   5   2      592.60      653.38      6.48 o
   4   5   2        1.85        1.99      0.15 o
   5   5   2        0.57        0.68      0.17 o
   6   5   2       58.10       54.45      1.08 o
   7   5   2        1.65        3.56      0.40 o
   8   5   2       26.65       28.01      0.99 o
  -7   6   2        0.41        0.15      0.27 o
  -6   6   2        0.27        0.45      0.27 o
  -5   6   2        1.49        0.96      0.22 o
  -4   6   2        0.36        0.75      0.18 o
  -3   6   2       30.36       33.42      0.58 o
  -2   6   2       28.32       28.72      0.59 o
  -1   6   2       37.13       38.57      0.73 o
   0   6   2        7.45        8.57      0.44 o
   1   6   2        4.46        5.29      0.23 o
   2   6   2      201.11      195.09      2.22 o
   3   6   2      112.11      103.13      1.34 o
   4   6   2       26.99       23.57      0.53 o
   5   6   2        9.54       12.71      0.50 o
   6   6   2      109.89      105.21      2.23 o
   7   6   2       14.58       14.84      0.93 o
   8   6   2        2.24        2.71      0.47 o
  -7   7   2        2.71        3.06      0.48 o
  -6   7   2        2.96        4.61      0.55 o
  -5   7   2        9.52        7.95      0.60 o
  -4   7   2       71.43       79.97      1.33 o
  -3   7   2        7.32        7.90      0.46 o
  -2   7   2       44.95       44.25      0.80 o
  -1   7   2       10.39       10.16      0.40 o
   0   7   2       47.29       50.18      0.84 o
   1   7   2       43.91       49.34      0.77 o
   2   7   2       29.09       27.85      0.53 o
   3   7   2       36.45       35.19      0.70 o
   4   7   2       31.93       33.66      0.62 o
   5   7   2        2.90        3.46      0.30 o
   6   7   2        1.18        1.89      0.45 o
   7   7   2        0.22        1.01      0.43 o
  -6   8   2        7.80        8.44      0.56 o
  -5   8   2       39.96       40.27      1.10 o
  -4   8   2       16.27       14.95      0.55 o
  -3   8   2       25.73       24.13      0.82 o
  -2   8   2        8.96        8.23      0.51 o
  -1   8   2       79.39       76.64      1.55 o
   0   8   2      120.00      121.47      1.95 o
   1   8   2       69.87       64.17      1.19 o
   2   8   2       94.05       85.04      1.44 o
   3   8   2        5.40        5.66      0.34 o
   4   8   2        4.48        4.74      0.40 o
   5   8   2        2.54        2.51      0.28 o
   6   8   2        0.79        0.52      0.47 o
  -5   9   2        0.21        0.16      0.51 o
  -4   9   2       14.21       14.62      0.69 o
  -3   9   2        5.63        5.30      0.50 o
  -2   9   2       40.40       37.21      1.07 o
  -1   9   2        1.18        0.65      0.35 o
   0   9   2        9.15        8.53      0.52 o
   1   9   2       61.34       60.43      1.27 o
   2   9   2       90.64       90.94      1.91 o
   3   9   2       17.50       20.23      0.91 o
   4   9   2        0.37        0.15      0.34 o
   5   9   2        0.00       -0.21      0.50 o
  -4  10   2        1.75        3.14      0.53 o
  -3  10   2        7.82        8.56      0.61 o
  -2  10   2       15.13       16.36      0.75 o
  -1  10   2        4.45        3.92      0.47 o
   0  10   2        1.16        1.35      0.37 o
   1  10   2        0.53       -0.18      0.33 o
   2  10   2        0.17        0.05      0.48 o
   3  10   2        0.05        0.13      0.39 o
   4  10   2        1.85        0.71      0.49 o
  -1  11   2        0.13        0.04      0.48 o
   0  11   2        6.36        6.05      0.60 o
   1  11   2        4.55        4.93      0.80 o
  -1  -9   3        1.10        1.12      0.64 o
   0  -9   3       10.04       12.60      1.09 o
   1  -9   3        4.09        5.10      0.59 o
   2  -9   3        0.46       -0.16      0.38 o
   3  -9   3        2.40        2.78      0.48 o
   4  -9   3        0.02        0.21      0.49 o
  -3  -8   3        0.98        0.03      0.37 o
  -2  -8   3       14.23       13.57      1.01 o
  -1  -8   3        3.63        3.30      1.00 o
   0  -8   3       32.98       34.16      1.00 o
   1  -8   3       22.99       27.35      0.91 o
   2  -8   3        1.77        1.61      0.38 o
   3  -8   3        1.75        1.27      0.39 o
   4  -8   3        1.80        3.21      0.46 o
   5  -8   3        4.49        5.34      0.81 o
   6  -8   3        4.17        4.71      0.58 o
  -4  -7   3        0.36        0.82      0.32 o
  -3  -7   3        0.15        0.03      0.38 o
  -2  -7   3       16.04       14.45      1.00 o
  -1  -7   3        1.58        3.55      0.40 o
   0  -7   3      112.93      111.88      2.06 o
   1  -7   3        4.26        4.09      0.42 o
   2  -7   3       66.38       69.00      1.47 o
   3  -7   3        0.00        0.28      0.30 o
   4  -7   3        4.81        4.81      0.46 o
   5  -7   3        3.76        2.35      0.93 o
   6  -7   3        1.26        1.35      0.44 o
   7  -7   3        1.72        1.71      0.52 o
  -5  -6   3        0.18        0.96      0.31 o
  -4  -6   3        0.71       -0.03      0.25 o
  -3  -6   3       34.93       34.73      1.00 o
  -2  -6   3      239.66      240.37      3.57 o
  -1  -6   3      267.25      283.20      3.95 o
   0  -6   3        9.78       11.30      0.98 o
   1  -6   3       37.97       38.91      1.08 o
   2  -6   3       54.40       54.42      1.41 o
   3  -6   3        0.29        0.34      0.26 o
   4  -6   3        9.05        9.48      0.45 o
   5  -6   3       12.45       11.99      0.51 o
   6  -6   3        0.52        0.92      0.30 o
   7  -6   3       15.52       15.04      0.61 o
   8  -6   3        0.27        0.03      0.32 o
  -6  -5   3        0.15       -0.21      0.35 o
  -5  -5   3        0.00        0.03      0.19 o
  -4  -5   3       14.46       15.03      0.53 o
  -3  -5   3       17.59       22.53      0.49 o
  -2  -5   3      175.22      169.18      2.13 o
  -1  -5   3        2.12        2.75      0.23 o
   0  -5   3        1.41        1.30      0.23 o
   1  -5   3       70.64       77.56      1.32 o
   2  -5   3       15.02       18.10      0.55 o
   3  -5   3       34.86       34.85      0.78 o
   4  -5   3        9.98       10.04      0.38 o
   5  -5   3        0.16       -0.24      0.17 o
   6  -5   3       11.29       11.63      0.45 o
   7  -5   3        1.61        1.07      0.27 o
   8  -5   3        2.65        1.56      0.29 o
  -7  -4   3        0.83        0.99      0.42 o
  -6  -4   3        7.05        7.37      0.55 o
  -5  -4   3       17.19       18.76      0.71 o
  -4  -4   3        0.07        0.03      0.22 o
  -3  -4   3       30.66       30.12      0.56 o
  -2  -4   3        0.37        0.71      0.16 o
  -1  -4   3        5.57        5.99      0.26 o
   0  -4   3       48.89       50.52      1.12 o
   1  -4   3       30.48       29.08      0.66 o
   2  -4   3       22.48       25.09      0.55 o
   3  -4   3        5.36        5.52      0.26 o
   4  -4   3       11.20       11.49      0.34 o
   5  -4   3        3.35        3.02      0.20 o
   6  -4   3        0.11       -0.03      0.17 o
   7  -4   3        0.95        0.93      0.24 o
   8  -4   3        5.44        4.72      0.31 o
   9  -4   3        1.91        2.15      0.35 o
  -7  -3   3        1.34        1.05      0.37 o
  -6  -3   3        0.46        0.45      0.33 o
  -5  -3   3      128.42      127.41      2.69 o
  -4  -3   3      121.07      119.50      1.51 o
  -3  -3   3       37.14       35.69      0.55 o
  -2  -3   3       65.46       73.78      0.95 o
  -1  -3   3        0.22        0.89      0.13 o
   0  -3   3      207.30      228.05      2.83 o
   1  -3   3      209.96      218.12      2.58 o
   2  -3   3      117.29      114.88      1.38 o
   3  -3   3       15.44       19.06      0.39 o
   4  -3   3        0.20       -0.14      0.12 o
   5  -3   3        9.58        9.86      0.30 o
   6  -3   3       45.84       45.99      0.71 o
   7  -3   3        4.83        4.11      0.25 o
   8  -3   3        0.06       -0.37      0.25 o
   9  -3   3        0.37        0.75      0.29 o
  -7  -2   3        0.02       -0.11      0.34 o
  -6  -2   3        0.00       -0.49      0.33 o
  -5  -2   3       52.80       54.23      1.04 o
  -4  -2   3       48.34       45.05      0.67 o
  -3  -2   3       70.94       75.47      0.84 o
  -2  -2   3        0.15        0.07      0.09 o
  -1  -2   3     1314.91     1346.31     13.89 o
   0  -2   3      170.56      170.23      1.73 o
   1  -2   3       36.02       29.70      0.42 o
   2  -2   3      256.56      254.81      2.77 o
   3  -2   3      173.01      166.82      1.99 o
   4  -2   3        4.29        6.17      0.38 o
   5  -2   3      140.95      130.78      1.36 o
   6  -2   3      242.22      227.41      2.50 o
   7  -2   3      200.68      208.21      2.71 o
   8  -2   3        1.08        1.24      0.29 o
   9  -2   3        2.35        4.24      0.34 o
  -8  -1   3        1.94        0.98      0.45 o
  -7  -1   3       49.08       51.89      1.36 o
  -6  -1   3        1.62        2.13      0.35 o
  -5  -1   3       49.86       52.25      0.91 o
  -4  -1   3        6.12        5.17      0.19 o
  -3  -1   3       16.08       14.23      0.25 o
  -2  -1   3      959.38      938.40      9.73 o
  -1  -1   3      916.14      961.90      9.04 o
   0  -1   3       55.42       51.54      0.63 o
   1  -1   3     1450.87     1397.22     12.96 o
   2  -1   3        5.47        7.15      0.19 o
   3  -1   3      264.88      270.28      3.06 o
   4  -1   3      418.45      422.18      4.21 o
   5  -1   3        5.90        6.09      0.21 o
   6  -1   3       53.99       52.03      0.79 o
   7  -1   3       61.38       61.96      1.01 o
   8  -1   3       45.08       47.07      0.90 o
   9  -1   3        0.59        0.44      0.22 o
  10  -1   3        2.13        1.84      0.26 o
  -8   0   3        0.20       -0.42      0.58 o
  -7   0   3       86.96       92.77      1.83 o
  -6   0   3       10.37       11.21      0.50 o
  -5   0   3      176.65      178.21      2.31 o
  -4   0   3        1.45        1.63      0.14 o
  -3   0   3      869.23      865.15      8.16 o
  -2   0   3       21.77       23.89      0.37 o
  -1   0   3        4.94        2.79      0.12 o
   0   0   3      247.33      229.71      2.22 o
   1   0   3      136.58      116.91      1.13 o
   2   0   3       43.93       45.87      0.61 o
   3   0   3      348.01      329.82      3.29 o
   4   0   3      727.78      751.05      8.22 o
   5   0   3      706.82      708.73      8.29 o
   6   0   3       11.26       11.42      0.29 o
   7   0   3        1.66        1.93      0.16 o
   8   0   3        0.93        1.20      0.24 o
   9   0   3        4.83        4.96      0.26 o
  10   0   3        0.86        0.25      0.26 o
  -8   1   3        1.81        1.97      0.37 o
  -7   1   3        7.74        7.36      0.45 o
  -6   1   3        3.85        3.90      0.32 o
  -5   1   3        7.54        7.69      0.24 o
  -4   1   3       78.11       73.44      0.83 o
  -3   1   3       27.60       33.18      0.43 o
  -2   1   3     1932.86     1850.72     20.58 o
  -1   1   3        6.66        9.37      0.19 o
   0   1   3     1664.26     1586.78     14.19 o
   1   1   3      195.62      195.47      1.81 o
   2   1   3       67.40       65.51      0.72 o
   3   1   3      354.89      345.62      3.83 o
   4   1   3       87.56       84.44      1.16 o
   5   1   3       10.12        8.60      0.50 o
   6   1   3      117.11      115.17      1.91 o
   7   1   3       15.89       18.04      0.43 o
   8   1   3        1.59        2.07      0.28 o
   9   1   3        2.85        3.12      0.61 o
  10   1   3        2.73        3.20      0.42 o
  -8   2   3        1.19        1.33      0.33 o
  -7   2   3        5.40        4.81      0.37 o
  -6   2   3        1.89        1.81      0.33 o
  -5   2   3        8.90       10.43      0.29 o
  -4   2   3      292.06      296.98      3.22 o
  -3   2   3      116.43      119.63      1.26 o
  -2   2   3        9.09        5.78      0.17 o
  -1   2   3        5.35        4.47      0.13 o
   0   2   3      919.65      881.07      7.60 o
   1   2   3      193.53      175.33      1.47 o
   2   2   3      294.99      273.59      2.88 o
   3   2   3        2.79        3.49      0.12 o
   4   2   3       10.74       10.69      0.23 o
   5   2   3        0.06       -0.02      0.23 o
   6   2   3       13.76       12.41      0.50 o
   7   2   3       18.29       18.21      1.48 o
   8   2   3        0.02       -0.32      0.50 o
   9   2   3        5.23        6.92      0.98 o
  10   2   3        2.90        3.39      1.19 o
  -8   3   3       12.50       11.60      0.77 o
  -7   3   3        0.18        0.05      0.27 o
  -6   3   3        8.33        7.65      0.30 o
  -5   3   3       21.23       20.74      0.43 o
  -4   3   3       25.64       29.03      0.44 o
  -3   3   3       11.37       11.59      0.28 o
  -2   3   3       43.06       43.29      0.53 o
  -1   3   3        5.01        6.50      0.19 o
   0   3   3       82.58       79.53      0.97 o
   1   3   3      172.66      168.31      1.68 o
   2   3   3      824.32      798.39      7.87 o
   3   3   3        5.84        3.56      0.13 o
   4   3   3       41.90       42.49      0.66 o
   5   3   3        1.13        1.14      0.17 o
   6   3   3        3.15        3.42      0.21 o
   7   3   3        7.94        8.90      0.65 o
   8   3   3        2.37        1.89      0.55 o
   9   3   3       11.19       13.44      1.50 o
  -8   4   3       11.19       12.24      0.59 o
  -7   4   3        0.71        1.13      0.22 o
  -6   4   3      131.20      133.22      2.24 o
  -5   4   3        4.42        4.17      0.20 o
  -4   4   3        5.53        6.20      0.25 o
  -3   4   3       25.89       24.48      0.45 o
  -2   4   3      176.83      176.65      1.74 o
  -1   4   3        0.11        0.03      0.09 o
   0   4   3       36.94       37.98      0.49 o
   1   4   3      615.35      621.10      5.91 o
   2   4   3       10.89       12.12      0.25 o
   3   4   3       97.48       97.68      1.06 o
   4   4   3       69.96       80.86      0.94 o
   5   4   3       80.13       82.82      1.21 o
   6   4   3        4.48        5.61      0.21 o
   7   4   3        3.14        2.77      0.17 o
   8   4   3        9.36        8.78      0.41 o
   9   4   3        1.05        0.50      1.05 o
  -8   5   3        0.27        0.82      0.35 o
  -7   5   3        0.09        0.09      0.26 o
  -6   5   3        2.34        2.26      0.30 o
  -5   5   3        0.02        0.08      0.16 o
  -4   5   3        5.45        6.08      0.26 o
  -3   5   3       33.68       37.69      0.59 o
  -2   5   3        8.64        7.49      0.25 o
  -1   5   3       61.14       61.98      0.86 o
   0   5   3     1083.48     1161.90     11.22 o
   1   5   3      100.38      128.11      1.37 o
   2   5   3        0.15       -0.11      0.09 o
   3   5   3        0.47       -0.03      0.11 o
   4   5   3      169.66      174.85      2.05 o
   5   5   3       29.47       28.20      0.54 o
   6   5   3        9.21       11.47      0.34 o
   7   5   3        4.38        4.08      0.37 o
   8   5   3      100.08       97.87      2.46 o
   9   5   3        0.16       -0.18      0.41 o
  -7   6   3        1.15        1.20      0.37 o
  -6   6   3        0.10       -0.35      0.25 o
  -5   6   3        1.42        0.97      0.27 o
  -4   6   3        0.38        0.64      0.19 o
  -3   6   3       32.62       32.41      0.57 o
  -2   6   3        0.07       -0.16      0.15 o
  -1   6   3       11.53       14.87      0.43 o
   0   6   3       83.23       94.32      1.29 o
   1   6   3       65.86       69.69      0.90 o
   2   6   3        7.32        8.79      0.30 o
   3   6   3       34.86       35.72      0.56 o
   4   6   3       19.58       19.74      0.41 o
   5   6   3        0.78        0.86      0.16 o
   6   6   3       66.49       58.46      1.40 o
   7   6   3       31.17       36.49      1.02 o
   8   6   3        1.79        2.06      0.41 o
  -7   7   3        3.82        3.79      0.45 o
  -6   7   3        0.13       -0.06      0.31 o
  -5   7   3       30.17       31.00      0.90 o
  -4   7   3        6.89        6.22      0.37 o
  -3   7   3       13.23       12.53      0.42 o
  -2   7   3       40.01       39.23      0.80 o
  -1   7   3        8.16        9.66      0.42 o
   0   7   3        2.79        2.74      0.26 o
   1   7   3        0.20       -0.14      0.16 o
   2   7   3      132.05      126.51      1.48 o
   3   7   3       33.62       30.95      0.55 o
   4   7   3       33.58       29.54      0.53 o
   5   7   3        1.74        2.22      0.36 o
   6   7   3        0.86        0.34      0.32 o
   7   7   3        1.22        2.16      0.37 o
   8   7   3        1.99        2.55      0.59 o
  -6   8   3       23.85       24.95      0.89 o
  -5   8   3       22.03       22.84      0.82 o
  -4   8   3       78.28       81.70      1.40 o
  -3   8   3       14.49       14.68      0.66 o
  -2   8   3       29.31       28.18      0.86 o
  -1   8   3        2.26        1.79      0.47 o
   0   8   3        5.76        5.50      0.38 o
   1   8   3        1.46        0.86      0.26 o
   2   8   3        3.01        3.73      0.29 o
   3   8   3      101.46      101.62      1.41 o
   4   8   3      167.72      166.21      3.25 o
   5   8   3        2.54        2.30      0.27 o
   6   8   3        7.98        5.18      0.51 o
   7   8   3        0.00       -0.31      0.43 o
  -5   9   3        4.68        4.62      0.62 o
  -4   9   3        8.91        8.02      0.62 o
  -3   9   3       16.25       17.42      0.65 o
  -2   9   3       12.08       11.38      0.61 o
  -1   9   3       10.30        8.64      0.55 o
   0   9   3       44.47       39.26      1.43 o
   1   9   3       36.44       31.47      0.89 o
   2   9   3        0.35        0.48      0.28 o
   3   9   3       25.07       18.82      1.12 o
   4   9   3        3.96        4.88      0.50 o
   5   9   3        4.67        3.77      0.44 o
   6   9   3        0.00       -0.11      0.45 o
  -4  10   3        0.02        0.32      0.55 o
  -3  10   3        0.21       -0.11      0.33 o
  -2  10   3        7.05        7.68      0.58 o
  -1  10   3       10.52       10.05      0.61 o
   0  10   3        3.19        2.66      0.42 o
   1  10   3        6.82        4.89      0.51 o
   2  10   3        1.09        0.45      0.41 o
   3  10   3        4.06        4.07      0.53 o
   4  10   3        1.84        1.83      0.57 o
  -2  11   3        0.92        0.09      0.39 o
  -1  11   3        1.75        2.36      0.48 o
   0  11   3        8.11       10.51      0.97 o
   1  11   3        0.05       -0.27      0.40 o
   2  11   3        4.68        4.04      0.74 o
  -2  -8   4        1.59        1.66      0.64 o
  -1  -8   4        2.97        2.72      0.87 o
   0  -8   4        0.01       -0.24      0.37 o
   1  -8   4        1.72        2.93      0.45 o
   2  -8   4       14.77       17.19      0.77 o
   3  -8   4        1.84        2.44      0.45 o
   4  -8   4       17.83       19.11      0.93 o
   5  -8   4        1.02        0.28      0.53 o
  -3  -7   4        0.61        0.62      0.45 o
  -2  -7   4        2.41        4.56      0.58 o
  -1  -7   4        3.05        1.43      0.45 o
   0  -7   4      106.30      108.25      2.05 o
   1  -7   4        8.25        9.25      0.67 o
   2  -7   4       12.83       10.89      0.58 o
   3  -7   4        3.86        3.50      0.43 o
   4  -7   4        5.05        5.96      0.51 o
   5  -7   4        0.15       -0.06      0.45 o
   6  -7   4        0.73        0.17      0.47 o
  -4  -6   4        1.75        2.98      0.53 o
  -3  -6   4        7.77        8.81      0.65 o
  -2  -6   4       27.06       24.55      1.05 o
  -1  -6   4       27.92       25.64      0.81 o
   0  -6   4      106.13      111.28      2.03 o
   1  -6   4       31.26       36.54      1.10 o
   2  -6   4       36.53       33.68      1.17 o
   3  -6   4       24.57       22.95      0.84 o
   4  -6   4       13.75       12.89      0.65 o
   5  -6   4       23.90       25.24      0.74 o
   6  -6   4        0.46       -0.23      0.31 o
   7  -6   4        3.95        3.92      0.45 o
  -5  -5   4        5.80        6.91      0.37 o
  -4  -5   4       15.10       17.24      0.69 o
  -3  -5   4        4.94        3.52      0.46 o
  -2  -5   4        0.57        0.78      0.25 o
  -1  -5   4        0.39        0.39      0.25 o
   0  -5   4        0.24        0.38      0.27 o
   1  -5   4       14.35       15.20      0.48 o
   2  -5   4       70.06       72.13      1.86 o
   3  -5   4       55.70       52.21      1.03 o
   4  -5   4        1.58        2.10      0.27 o
   5  -5   4        0.83        1.46      0.26 o
   6  -5   4        0.24        0.05      0.27 o
   7  -5   4        2.21        3.00      0.36 o
   8  -5   4        1.75        1.54      0.33 o
  -6  -4   4        0.01       -0.07      0.36 o
  -5  -4   4        0.07        0.25      0.21 o
  -4  -4   4        1.12        0.07      0.23 o
  -3  -4   4       10.02        8.66      0.35 o
  -2  -4   4       85.66       85.87      1.21 o
  -1  -4   4        8.02        7.56      0.35 o
   0  -4   4        0.15       -0.10      0.16 o
   1  -4   4       66.81       66.50      1.07 o
   2  -4   4       21.87       20.62      0.56 o
   3  -4   4       17.34       16.66      0.51 o
   4  -4   4       30.92       30.92      0.75 o
   5  -4   4        0.62        0.13      0.16 o
   6  -4   4       12.54       13.40      0.50 o
   7  -4   4       20.58       18.71      0.96 o
   8  -4   4        1.99        1.47      0.29 o
   9  -4   4        0.59        1.53      0.64 o
  -6  -3   4        0.01       -0.09      0.34 o
  -5  -3   4        7.88        7.35      0.55 o
  -4  -3   4        0.03       -0.26      0.21 o
  -3  -3   4       88.72       87.47      1.12 o
  -2  -3   4       18.01       16.08      0.45 o
  -1  -3   4        0.45        0.23      0.14 o
   0  -3   4       23.60       26.42      0.52 o
   1  -3   4      146.86      155.08      2.33 o
   2  -3   4       66.10       71.18      1.19 o
   3  -3   4       11.94       13.21      0.42 o
   4  -3   4        2.03        1.38      0.19 o
   5  -3   4        2.71        2.44      0.21 o
   6  -3   4        0.57        0.27      0.20 o
   7  -3   4       26.24       23.83      0.73 o
   8  -3   4       18.09       13.93      0.61 o
   9  -3   4        9.34       11.03      0.59 o
  -7  -2   4        4.90        5.94      0.55 o
  -6  -2   4       16.73       17.40      0.78 o
  -5  -2   4       31.06       28.86      0.64 o
  -4  -2   4        3.04        2.66      0.21 o
  -3  -2   4       12.09       11.18      0.28 o
  -2  -2   4       75.01       72.09      1.00 o
  -1  -2   4       10.17       11.85      0.32 o
   0  -2   4      678.55      707.61      7.02 o
   1  -2   4     1018.90     1062.75     11.71 o
   2  -2   4        1.68        1.77      0.15 o
   3  -2   4       26.15       26.03      0.53 o
   4  -2   4      215.58      213.23      2.79 o
   5  -2   4       45.70       47.07      0.77 o
   6  -2   4       21.69       22.87      0.52 o
   7  -2   4       31.30       32.52      0.61 o
   8  -2   4       18.36       17.69      0.69 o
   9  -2   4       34.45       33.83      0.91 o
  10  -2   4        0.01        0.17      0.31 o
  -7  -1   4        1.42        1.14      0.44 o
  -6  -1   4        7.56        7.50      0.48 o
  -5  -1   4      202.91      211.42      2.87 o
  -4  -1   4        3.73        5.86      0.24 o
  -3  -1   4       34.83       35.71      0.51 o
  -2  -1   4       63.55       67.57      0.87 o
  -1  -1   4       27.21       20.40      0.35 o
   0  -1   4       18.52       18.90      0.39 o
   1  -1   4       24.26       20.44      0.42 o
   2  -1   4      125.46      121.21      1.33 o
   3  -1   4       13.28       11.93      0.33 o
   4  -1   4        4.84        3.35      0.17 o
   5  -1   4      370.23      360.90      4.08 o
   6  -1   4      349.02      338.57      4.49 o
   7  -1   4       26.68       24.72      0.73 o
   8  -1   4       15.22       16.77      0.62 o
   9  -1   4        0.00       -0.03      0.26 o
  10  -1   4        3.74        4.22      0.36 o
  -7   0   4        4.20        3.89      0.66 o
  -6   0   4       23.74       26.32      0.83 o
  -5   0   4        5.47        6.42      0.23 o
  -4   0   4       59.48       55.88      0.78 o
  -3   0   4      138.26      137.28      1.43 o
  -2   0   4        1.08       -0.15      0.10 o
  -1   0   4     2642.39     2733.03     37.04 o
   0   0   4     1070.07     1037.94     10.76 o
   1   0   4        0.40        0.89      0.09 o
   2   0   4       87.20       91.98      1.03 o
   3   0   4        4.19        4.47      0.21 o
   4   0   4       34.26       38.18      0.49 o
   5   0   4      116.65      112.48      1.36 o
   6   0   4       59.40       60.43      0.95 o
   7   0   4        6.55        5.52      0.27 o
   8   0   4        0.26        0.18      0.21 o
   9   0   4        3.43        3.57      0.29 o
  10   0   4        1.18        0.62      0.26 o
  -8   1   4        1.05        0.46      0.40 o
  -7   1   4       40.43       45.49      1.52 o
  -6   1   4       19.70       19.84      0.72 o
  -5   1   4        1.88        1.39      0.18 o
  -4   1   4      113.83      113.48      1.45 o
  -3   1   4      125.55      114.47      1.65 o
  -2   1   4      313.85      350.20      3.58 o
  -1   1   4       64.55       70.92      0.81 o
   0   1   4        1.24        0.16      0.09 o
   1   1   4      501.08      476.72      4.51 o
   2   1   4      815.51      799.82      8.29 o
   3   1   4      444.82      453.46      4.74 o
   4   1   4      128.64      128.43      1.51 o
   5   1   4       22.40       24.78      0.47 o
   6   1   4        0.64        0.46      0.16 o
   7   1   4        1.04        1.37      0.16 o
   8   1   4        0.62        0.24      0.15 o
   9   1   4        0.75        0.52      0.18 o
  10   1   4        0.16        0.61      0.35 o
  -8   2   4        0.17       -0.32      0.35 o
  -7   2   4        7.93        7.48      0.50 o
  -6   2   4       40.13       39.00      0.82 o
  -5   2   4        4.15        4.41      0.24 o
  -4   2   4      304.18      309.41      3.18 o
  -3   2   4      140.51      146.24      1.69 o
  -2   2   4      578.44      567.52      5.71 o
  -1   2   4      348.91      365.42      3.39 o
   0   2   4       53.04       56.51      0.67 o
   1   2   4      178.40      173.02      1.65 o
   2   2   4       74.58       70.49      0.84 o
   3   2   4        0.22        0.20      0.08 o
   4   2   4      617.71      604.65      6.28 o
   5   2   4        2.20        1.44      0.13 o
   6   2   4        1.07        0.88      0.19 o
   7   2   4        0.04        0.01      0.12 o
   8   2   4        8.84       10.01      1.69 o
   9   2   4        1.24        1.37      0.60 o
  10   2   4        0.46        2.06      1.01 o
  -7   3   4        2.20        1.64      0.34 o
  -6   3   4        2.13        1.52      0.21 o
  -5   3   4        5.99        6.71      0.35 o
  -4   3   4      214.67      221.08      2.46 o
  -3   3   4        0.02        0.09      0.13 o
  -2   3   4        0.22        0.60      0.11 o
  -1   3   4      126.14      131.97      1.33 o
   0   3   4      128.04      122.84      1.30 o
   1   3   4      172.97      156.68      1.46 o
   2   3   4       35.04       36.77      0.48 o
   3   3   4        3.53        1.73      0.10 o
   4   3   4        0.20        0.42      0.09 o
   5   3   4        8.55        6.44      0.27 o
   6   3   4       15.28       16.67      0.38 o
   7   3   4        1.02        1.08      0.16 o
   8   3   4        5.55        6.16      0.99 o
   9   3   4        0.58        0.48      0.90 o
  10   3   4        5.58        4.58      1.29 o
  -7   4   4        1.03        1.00      0.23 o
  -6   4   4        9.16        8.59      0.36 o
  -5   4   4        0.09        0.48      0.16 o
  -4   4   4       74.81       71.20      0.98 o
  -3   4   4        2.22        2.03      0.16 o
  -2   4   4       27.19       27.75      0.46 o
  -1   4   4      137.18      144.50      1.45 o
   0   4   4      264.55      264.30      2.63 o
   1   4   4       30.06       30.55      0.47 o
   2   4   4      479.41      486.53      4.66 o
   3   4   4       82.10       88.28      1.00 o
   4   4   4       25.22       28.39      0.43 o
   5   4   4        0.15        0.15      0.12 o
   6   4   4        3.92        4.17      0.22 o
   7   4   4       10.14       11.38      0.34 o
   8   4   4        0.00       -0.20      0.16 o
   9   4   4        2.17        1.47      0.34 o
  -7   5   4        0.63        0.63      0.27 o
  -6   5   4        5.26        5.76      0.38 o
  -5   5   4        3.30        3.70      0.33 o
  -4   5   4       15.74       14.97      0.40 o
  -3   5   4       13.13       12.76      0.34 o
  -2   5   4      133.78      130.79      1.43 o
  -1   5   4       69.81       67.68      0.86 o
   0   5   4      109.40      108.56      1.34 o
   1   5   4        0.26        0.12      0.12 o
   2   5   4      349.81      378.43      3.69 o
   3   5   4       89.65       98.96      1.19 o
   4   5   4        4.70        4.84      0.20 o
   5   5   4       71.84       69.22      1.15 o
   6   5   4       83.41       94.22      1.51 o
   7   5   4        0.03       -0.12      0.21 o
   8   5   4        1.81        0.94      0.29 o
   9   5   4        2.20        2.49      0.36 o
  -7   6   4       10.22        9.77      0.54 o
  -6   6   4        2.59        3.04      0.36 o
  -5   6   4       21.09       22.76      0.66 o
  -4   6   4       12.09       14.97      0.45 o
  -3   6   4       67.29       69.08      1.37 o
  -2   6   4       37.71       39.18      0.70 o
  -1   6   4       55.90       65.81      1.10 o
   0   6   4        2.15        2.08      0.22 o
   1   6   4        5.72        4.83      0.23 o
   2   6   4       43.63       41.18      0.61 o
   3   6   4       40.89       37.08      0.55 o
   4   6   4        0.89        1.21      0.12 o
   5   6   4        2.20        3.03      0.18 o
   6   6   4       35.82       33.28      0.95 o
   7   6   4        5.80        6.28      0.45 o
   8   6   4        3.46        2.93      0.37 o
   9   6   4        1.50        1.53      0.39 o
  -6   7   4        2.17        3.09      0.48 o
  -5   7   4        0.70        0.10      0.33 o
  -4   7   4        3.01        2.36      0.30 o
  -3   7   4       77.63       80.87      1.32 o
  -2   7   4       83.62       85.87      1.26 o
  -1   7   4        9.63        9.74      0.39 o
   0   7   4        2.25        1.35      0.22 o
   1   7   4       24.68       23.44      0.53 o
   2   7   4        1.96        1.42      0.19 o
   3   7   4        0.96        0.93      0.16 o
   4   7   4        9.04        8.98      0.28 o
   5   7   4      242.14      237.37      3.70 o
   6   7   4      123.70      129.35      2.72 o
   7   7   4       16.96       13.46      0.81 o
   8   7   4        3.40        1.67      0.37 o
  -6   8   4       19.82       22.36      0.97 o
  -5   8   4        0.00        0.48      0.36 o
  -4   8   4       46.54       48.78      1.09 o
  -3   8   4       13.15       12.68      0.54 o
  -2   8   4       58.12       61.39      1.20 o
  -1   8   4        5.09        3.65      0.40 o
   0   8   4       29.37       31.70      0.79 o
   1   8   4        4.02        2.65      0.30 o
   2   8   4        1.79        2.77      0.27 o
   3   8   4       18.03       13.74      0.39 o
   4   8   4        0.10       -0.31      0.29 o
   5   8   4       12.19       11.73      0.76 o
   6   8   4        9.39        8.11      0.57 o
   7   8   4        0.01        0.12      0.35 o
  -5   9   4        3.87        5.41      0.71 o
  -4   9   4       12.28       13.32      0.91 o
  -3   9   4        4.58        3.63      0.40 o
  -2   9   4        0.73        1.36      0.38 o
  -1   9   4        0.02       -0.45      0.30 o
   0   9   4       39.40       40.70      1.07 o
   1   9   4       42.72       39.09      0.92 o
   2   9   4        8.62        7.45      0.42 o
   3   9   4       86.34       83.88      1.79 o
   4   9   4        5.58        3.53      0.66 o
   5   9   4       11.52       11.05      0.65 o
   6   9   4        0.91        1.23      0.24 o
  -4  10   4        8.72       10.25      0.95 o
  -3  10   4        1.16        1.47      0.48 o
  -2  10   4        4.02        4.51      0.50 o
  -1  10   4        4.07        3.50      0.48 o
   0  10   4       12.57       11.23      0.65 o
   1  10   4        0.00       -0.02      0.31 o
   2  10   4        2.42        5.27      0.57 o
   3  10   4        1.35        1.59      0.49 o
   4  10   4        5.07        5.01      0.56 o
   5  10   4        2.56        2.79      0.46 o
  -2  11   4        4.34        3.46      0.51 o
  -1  11   4        1.48        1.86      0.46 o
   0  11   4        3.66        4.26      0.55 o
   1  11   4        0.88        1.49      0.59 o
   2  11   4        1.07        0.68      0.57 o
   3  11   4        2.19        1.29      0.92 o
   0  -8   5        1.85        1.35      1.51 o
   1  -8   5        2.70        2.24      0.52 o
   2  -8   5        7.95        6.21      0.75 o
   3  -8   5        5.70        5.44      0.56 o
   4  -8   5        7.66        9.74      0.74 o
  -2  -7   5        3.40        3.86      0.91 o
  -1  -7   5        0.39        0.16      0.57 o
   0  -7   5        0.02        0.40      0.63 o
   1  -7   5       12.48       12.57      0.74 o
   2  -7   5       22.05       21.97      0.93 o
   3  -7   5        0.67        0.32      0.38 o
   4  -7   5        8.36        7.61      0.62 o
   5  -7   5        0.42        0.52      0.49 o
   6  -7   5        0.44        0.77      0.53 o
  -3  -6   5       26.16       35.21      1.27 o
  -2  -6   5       22.06       20.73      0.97 o
  -1  -6   5       29.33       29.92      1.16 o
   0  -6   5        0.75        1.03      0.39 o
   1  -6   5       10.52       10.52      0.80 o
   2  -6   5       22.55       24.93      0.94 o
   3  -6   5        1.55        1.73      0.40 o
   4  -6   5       53.78       51.35      1.37 o
   5  -6   5        5.70        5.98      0.64 o
   6  -6   5        3.43        3.08      0.56 o
   7  -6   5        6.72        5.92      0.71 o
  -4  -5   5        1.48        1.54      0.43 o
  -3  -5   5        6.72        8.56      0.77 o
  -2  -5   5        1.56        2.28      0.54 o
  -1  -5   5        0.09        0.33      0.29 o
   0  -5   5       17.99       17.19      0.64 o
   1  -5   5        1.45        1.77      0.32 o
   2  -5   5        0.39        0.06      0.35 o
   3  -5   5       13.15       13.39      0.58 o
   4  -5   5       30.03       30.99      0.87 o
   5  -5   5        0.74        0.58      0.28 o
   6  -5   5        0.63        1.04      0.38 o
   7  -5   5        0.04        0.62      0.37 o
   8  -5   5        4.24        4.36      0.47 o
  -5  -4   5        0.08        0.53      0.30 o
  -4  -4   5        0.98        0.75      0.32 o
  -3  -4   5        0.09        0.20      0.29 o
  -2  -4   5        2.42        3.14      0.31 o
  -1  -4   5        5.32        5.11      0.35 o
   0  -4   5        0.07       -0.10      0.21 o
   1  -4   5       31.77       33.08      0.71 o
   2  -4   5       26.03       27.18      0.96 o
   3  -4   5      107.67      109.04      1.93 o
   4  -4   5        0.24        0.20      0.22 o
   5  -4   5       10.79       11.00      0.59 o
   6  -4   5        6.94        6.31      0.43 o
   7  -4   5        0.28       -0.16      0.33 o
   8  -4   5        2.80        2.08      0.34 o
   9  -4   5        1.89        1.38      0.24 o
  -6  -3   5        3.52        2.87      0.51 o
  -5  -3   5        0.51        0.07      0.22 o
  -4  -3   5       12.63       10.00      0.59 o
  -3  -3   5       33.20       33.71      0.75 o
  -2  -3   5        0.99        0.66      0.22 o
  -1  -3   5        0.37        0.08      0.19 o
   0  -3   5       18.98       18.23      0.46 o
   1  -3   5       17.70       16.98      0.47 o
   2  -3   5       76.98       81.52      1.48 o
   3  -3   5        6.35        6.59      0.35 o
   4  -3   5        0.02       -0.13      0.18 o
   5  -3   5        0.47        0.16      0.16 o
   6  -3   5        1.35        1.36      0.20 o
   7  -3   5        4.49        5.04      0.40 o
   8  -3   5        0.11       -0.30      0.22 o
   9  -3   5        0.07        0.43      0.35 o
  -6  -2   5        0.04       -0.03      0.38 o
  -5  -2   5        8.60        9.02      0.37 o
  -4  -2   5       45.19       43.35      0.86 o
  -3  -2   5       67.12       62.96      0.85 o
  -2  -2   5      278.84      273.61      3.24 o
  -1  -2   5        9.21       10.71      0.31 o
   0  -2   5        0.88        1.39      0.18 o
   1  -2   5      165.59      170.73      2.08 o
   2  -2   5        0.91        1.92      0.19 o
   3  -2   5       55.29       54.81      0.90 o
   4  -2   5       15.28       17.17      0.45 o
   5  -2   5       46.58       47.80      0.77 o
   6  -2   5       94.01       99.98      1.34 o
   7  -2   5       34.24       31.98      0.77 o
   8  -2   5       66.39       75.97      1.65 o
   9  -2   5       16.51       15.39      0.66 o
  -7  -1   5        0.06        0.40      0.46 o
  -6  -1   5        1.30        0.55      0.39 o
  -5  -1   5        3.34        4.30      0.30 o
  -4  -1   5        1.35        1.93      0.25 o
  -3  -1   5        1.52        1.62      0.19 o
  -2  -1   5       63.71       70.25      1.29 o
  -1  -1   5       87.80       93.36      1.12 o
   0  -1   5      117.37      109.22      1.39 o
   1  -1   5      300.48      317.90      3.67 o
   2  -1   5        9.36       11.44      0.28 o
   3  -1   5       83.33       79.12      1.01 o
   4  -1   5       32.62       27.70      0.60 o
   5  -1   5       20.33       19.61      0.37 o
   6  -1   5       48.81       49.73      1.21 o
   7  -1   5       59.28       57.27      1.28 o
   8  -1   5      142.51      142.48      2.60 o
   9  -1   5        0.60        1.22      0.40 o
  10  -1   5        0.24        0.22      0.30 o
  -7   0   5        5.60        6.93      0.60 o
  -6   0   5       10.50       13.08      0.69 o
  -5   0   5       17.71       16.26      0.50 o
  -4   0   5      134.46      125.84      1.51 o
  -3   0   5       19.53       17.81      0.44 o
  -2   0   5        2.03        0.91      0.14 o
  -1   0   5       21.06       19.82      0.38 o
   0   0   5     1183.43     1219.08     10.95 o
   1   0   5       53.79       54.97      0.88 o
   2   0   5        2.11        1.62      0.17 o
   3   0   5       68.25       74.58      0.94 o
   4   0   5      363.25      389.62      4.15 o
   5   0   5      107.91      108.07      1.36 o
   6   0   5        0.12        0.13      0.11 o
   7   0   5        0.19        0.29      0.21 o
   8   0   5        0.06        0.23      0.33 o
   9   0   5        2.28        2.33      0.33 o
  10   0   5        1.63        1.31      0.28 o
  -7   1   5        6.86        6.78      0.53 o
  -6   1   5        3.11        3.21      0.43 o
  -5   1   5      126.73      124.41      1.85 o
  -4   1   5        2.06        1.96      0.17 o
  -3   1   5      215.41      212.59      3.54 o
  -2   1   5        1.50        0.94      0.15 o
  -1   1   5        0.02        0.46      0.13 o
   0   1   5      158.90      174.20      1.78 o
   1   1   5      173.18      186.71      1.89 o
   2   1   5      234.74      258.19      2.81 o
   3   1   5        2.73        4.53      0.24 o
   4   1   5       55.70       48.53      0.61 o
   5   1   5        2.89        3.95      0.27 o
   6   1   5        6.22        6.80      0.38 o
   7   1   5       13.24       13.41      0.42 o
   8   1   5        2.01        2.46      0.27 o
   9   1   5        1.86        0.68      0.31 o
  10   1   5        1.48        1.54      0.25 o
  -7   2   5        0.00       -0.37      0.39 o
  -6   2   5       16.50       17.78      0.48 o
  -5   2   5        2.89        2.42      0.26 o
  -4   2   5       29.26       26.98      0.54 o
  -3   2   5        6.08        5.90      0.25 o
  -2   2   5      538.58      544.03      5.78 o
  -1   2   5       18.44       18.51      0.48 o
   0   2   5       77.16       77.34      0.89 o
   1   2   5      239.46      250.32      2.48 o
   2   2   5       21.97       21.01      0.34 o
   3   2   5       79.97       80.63      0.98 o
   4   2   5       43.01       44.01      0.55 o
   5   2   5       44.01       45.05      0.59 o
   6   2   5        0.97        0.95      0.19 o
   7   2   5       21.86       23.54      0.53 o
   8   2   5        0.17       -0.07      0.16 o
   9   2   5        0.74        0.36      0.21 o
  10   2   5        0.05        0.02      0.33 o
  -7   3   5        4.83        5.15      0.49 o
  -6   3   5        3.11        2.75      0.27 o
  -5   3   5        1.49        1.27      0.24 o
  -4   3   5        8.23        8.62      0.32 o
  -3   3   5       12.47       14.24      0.40 o
  -2   3   5       77.99       87.82      1.24 o
  -1   3   5      216.90      219.30      2.22 o
   0   3   5       43.24       40.41      0.58 o
   1   3   5      723.82      770.10      7.01 o
   2   3   5      606.52      618.04      5.88 o
   3   3   5      216.81      224.95      2.13 o
   4   3   5       28.07       26.64      0.44 o
   5   3   5       42.12       40.60      0.82 o
   6   3   5       12.64       12.64      0.37 o
   7   3   5        3.60        3.49      0.22 o
   8   3   5        0.57        0.46      0.18 o
   9   3   5        0.38        0.24      0.25 o
  10   3   5        0.92        0.65      0.58 o
  -7   4   5        8.11        9.36      0.60 o
  -6   4   5        7.97        7.14      0.40 o
  -5   4   5        0.02       -0.27      0.23 o
  -4   4   5       61.61       65.77      0.90 o
  -3   4   5       26.25       25.82      0.48 o
  -2   4   5       10.66       12.08      0.34 o
  -1   4   5       35.56       33.44      0.56 o
   0   4   5      121.44      124.60      1.50 o
   1   4   5       23.69       28.40      0.42 o
   2   4   5        6.43        9.52      0.24 o
   3   4   5       17.95       16.32      0.30 o
   4   4   5       29.19       30.92      0.44 o
   5   4   5      222.12      223.52      3.40 o
   6   4   5        0.22       -0.01      0.16 o
   7   4   5       13.02       13.10      0.39 o
   8   4   5        5.24        5.56      0.31 o
   9   4   5        0.10       -0.34      0.23 o
  -7   5   5        0.01       -0.26      0.27 o
  -6   5   5        0.23        0.11      0.27 o
  -5   5   5       30.56       32.71      0.79 o
  -4   5   5        1.75        2.83      0.24 o
  -3   5   5        1.03        0.86      0.16 o
  -2   5   5        0.01       -0.11      0.14 o
  -1   5   5      364.00      373.43      4.07 o
   0   5   5       14.45       18.12      0.39 o
   1   5   5       34.68       39.36      0.59 o
   2   5   5        1.99        3.45      0.19 o
   3   5   5       29.65       28.65      0.67 o
   4   5   5      182.03      168.98      1.71 o
   5   5   5      173.04      169.31      1.90 o
   6   5   5       11.74       11.74      0.43 o
   7   5   5        6.13        5.65      0.36 o
   8   5   5        0.38        0.08      0.24 o
   9   5   5        0.06        0.07      0.23 o
  -6   6   5        8.57        6.95      0.49 o
  -5   6   5       18.42       21.02      0.66 o
  -4   6   5        0.00       -0.13      0.20 o
  -3   6   5        2.41        1.62      0.23 o
  -2   6   5       71.83       70.26      1.05 o
  -1   6   5      322.51      342.29      3.76 o
   0   6   5      236.39      241.36      3.38 o
   1   6   5       24.15       31.69      0.57 o
   2   6   5        7.24        6.89      0.26 o
   3   6   5       51.12       52.41      0.81 o
   4   6   5       62.71       57.68      0.79 o
   5   6   5       17.66       20.92      0.43 o
   6   6   5       18.59       16.90      0.67 o
   7   6   5       49.98       46.43      1.21 o
   8   6   5       72.52       75.92      1.72 o
   9   6   5        0.06        0.28      0.28 o
  -6   7   5        0.07        0.17      0.38 o
  -5   7   5        2.29        2.20      0.39 o
  -4   7   5        0.77        1.14      0.33 o
  -3   7   5        0.08       -0.37      0.24 o
  -2   7   5        0.58        0.15      0.20 o
  -1   7   5       13.58       13.96      0.42 o
   0   7   5       30.95       29.29      0.72 o
   1   7   5       19.54       19.92      0.53 o
   2   7   5      120.84      120.87      1.52 o
   3   7   5        0.21        0.21      0.14 o
   4   7   5        0.07        0.13      0.15 o
   5   7   5       52.30       54.88      1.05 o
   6   7   5        7.83        8.40      0.56 o
   7   7   5       48.73       55.48      1.46 o
   8   7   5       10.08        9.55      0.57 o
  -5   8   5       42.34       44.07      1.58 o
  -4   8   5       30.94       32.57      1.57 o
  -3   8   5        2.49        2.36      0.39 o
  -2   8   5       37.63       35.85      0.85 o
  -1   8   5        1.31        2.00      0.35 o
   0   8   5        1.41        0.18      0.25 o
   1   8   5       21.94       25.26      0.70 o
   2   8   5       68.69       66.76      1.22 o
   3   8   5        2.07        1.88      0.24 o
   4   8   5        7.78        7.25      0.46 o
   5   8   5       32.92       35.84      0.97 o
   6   8   5        4.03        3.93      0.29 o
   7   8   5        0.17        0.68      0.37 o
  -4   9   5        0.75        0.36      0.60 o
  -3   9   5        1.18        1.13      0.39 o
  -2   9   5       61.79       61.03      1.48 o
  -1   9   5        5.12        6.03      0.60 o
   0   9   5       62.17       57.63      1.34 o
   1   9   5        6.10        6.02      0.48 o
   2   9   5       31.97       25.48      0.73 o
   3   9   5        7.94        9.17      0.56 o
   4   9   5        0.10        0.87      0.39 o
   5   9   5        3.66        3.15      0.44 o
   6   9   5        8.58        7.49      0.36 o
  -3  10   5        4.35        4.81      0.77 o
  -2  10   5        1.49        1.56      0.42 o
  -1  10   5        0.52       -0.14      0.34 o
   0  10   5       59.98       59.17      1.72 o
   1  10   5       15.16       17.10      0.74 o
   2  10   5        0.91        0.10      0.42 o
   3  10   5        0.09       -0.05      0.36 o
   4  10   5        1.87        1.42      0.44 o
   5  10   5        0.12        0.34      0.38 o
  -1  11   5        1.98        3.45      0.50 o
   0  11   5        7.58       10.17      0.64 o
   1  11   5        2.83        2.56      0.57 o
   2  11   5        7.31        6.14      0.67 o
   3  11   5        0.48        1.17      0.58 o
   0  -7   6        0.18        0.54      0.67 o
   1  -7   6        0.66        1.21      0.56 o
   2  -7   6        0.62        0.04      0.44 o
   3  -7   6        2.42        2.40      0.51 o
   4  -7   6        4.36        4.18      0.66 o
   5  -7   6        0.15       -0.83      0.55 o
  -2  -6   6        1.77        1.91      0.65 o
  -1  -6   6        0.24        1.78      0.64 o
   0  -6   6        0.59        0.80      0.79 o
   1  -6   6       33.14       33.43      1.13 o
   2  -6   6        6.66        6.48      0.58 o
   3  -6   6        0.04       -0.53      0.36 o
   4  -6   6       11.31       10.08      0.67 o
   5  -6   6        1.25        0.26      0.56 o
   6  -6   6       10.09        8.52      1.40 o
  -3  -5   6        0.82        0.30      0.59 o
  -2  -5   6        0.04        0.15      0.41 o
  -1  -5   6        5.72        5.37      0.51 o
   0  -5   6        1.64        1.52      0.40 o
   1  -5   6        1.58        2.13      0.42 o
   2  -5   6        0.41       -0.31      0.33 o
   3  -5   6        2.17        1.73      0.40 o
   4  -5   6        0.05       -0.16      0.34 o
   5  -5   6       22.45       21.47      1.11 o
   6  -5   6        2.14        1.81      0.50 o
   7  -5   6        1.66        0.49      0.40 o
   8  -5   6        1.12        0.53      0.39 o
  -4  -4   6        1.95        2.44      0.46 o
  -3  -4   6        1.09        1.59      0.42 o
  -2  -4   6       10.70       10.02      0.67 o
  -1  -4   6        0.01       -0.21      0.27 o
   0  -4   6        0.11       -0.23      0.26 o
   1  -4   6        0.97        1.17      0.31 o
   2  -4   6        6.72        6.61      0.49 o
   3  -4   6        7.71        7.00      0.46 o
   4  -4   6        5.16        5.55      0.42 o
   5  -4   6       10.51        9.56      0.48 o
   6  -4   6        2.92        1.89      0.40 o
   7  -4   6        3.41        3.06      0.44 o
   8  -4   6        0.88        0.88      0.38 o
  -5  -3   6        0.00        0.18      0.35 o
  -4  -3   6        1.61        1.46      0.36 o
  -3  -3   6        1.55        1.91      0.37 o
  -2  -3   6       62.41       55.45      1.13 o
  -1  -3   6       58.25       55.66      1.09 o
   0  -3   6       47.97       47.77      0.97 o
   1  -3   6       10.55       11.90      0.43 o
   2  -3   6        1.06        1.42      0.24 o
   3  -3   6       18.41       21.14      0.71 o
   4  -3   6        0.46        0.12      0.22 o
   5  -3   6        3.17        2.71      0.31 o
   6  -3   6        1.90        1.94      0.38 o
   7  -3   6        4.62        5.07      0.41 o
   8  -3   6        4.92        5.52      0.46 o
   9  -3   6        4.62        4.02      0.82 o
  -5  -2   6        1.28        1.72      0.32 o
  -4  -2   6        0.72        0.26      0.30 o
  -3  -2   6        1.88        2.78      0.38 o
  -2  -2   6       18.66       19.68      0.56 o
  -1  -2   6       52.82       56.24      0.92 o
   0  -2   6      192.03      186.92      2.69 o
   1  -2   6       20.63       22.97      0.55 o
   2  -2   6        5.85        5.92      0.36 o
   3  -2   6      109.35      111.52      2.13 o
   4  -2   6       23.06       25.26      0.69 o
   5  -2   6        0.02       -0.17      0.16 o
   6  -2   6       18.21       19.51      0.48 o
   7  -2   6       10.35        8.40      0.43 o
   8  -2   6       13.38       13.30      0.51 o
   9  -2   6        0.21        0.40      0.38 o
  -6  -1   6        0.00        0.11      0.40 o
  -5  -1   6        1.27        0.86      0.31 o
  -4  -1   6       60.20       56.01      1.31 o
  -3  -1   6      157.73      167.15      2.13 o
  -2  -1   6       89.08       88.86      1.27 o
  -1  -1   6       28.23       31.45      0.90 o
   0  -1   6       24.64       22.44      0.55 o
   1  -1   6        1.43        0.94      0.18 o
   2  -1   6        0.24        0.07      0.14 o
   3  -1   6        0.18        0.00      0.16 o
   4  -1   6        0.00        0.11      0.17 o
   5  -1   6       21.94       19.56      0.43 o
   6  -1   6       33.41       29.75      0.52 o
   7  -1   6       65.53       66.33      1.22 o
   8  -1   6       10.79       10.21      0.67 o
   9  -1   6        0.31        0.20      0.34 o
  10  -1   6       12.44       12.91      0.90 o
  -6   0   6        6.31        5.76      0.61 o
  -5   0   6        3.70        2.37      0.30 o
  -4   0   6       13.41       14.13      0.53 o
  -3   0   6       27.08       28.83      0.64 o
  -2   0   6      220.95      208.73      3.65 o
  -1   0   6       32.99       33.77      0.75 o
   0   0   6       26.19       28.06      0.49 o
   1   0   6       18.31       22.30      0.48 o
   2   0   6       66.73       79.75      0.99 o
   3   0   6        4.98        4.88      0.22 o
   4   0   6      313.32      310.58      3.60 o
   5   0   6       50.09       55.89      0.78 o
   6   0   6        1.49        1.95      0.18 o
   7   0   6        3.15        2.71      0.30 o
   8   0   6        4.47        7.37      0.46 o
   9   0   6        4.45        4.79      0.56 o
  10   0   6        0.80        0.68      0.32 o
  -6   1   6        5.72        4.74      0.29 o
  -5   1   6       31.92       30.25      0.73 o
  -4   1   6        5.39        3.87      0.31 o
  -3   1   6        3.20        2.58      0.21 o
  -2   1   6        5.63        6.67      0.28 o
  -1   1   6       67.58       70.75      1.02 o
   0   1   6        0.20       -0.11      0.12 o
   1   1   6       62.09       55.20      0.75 o
   2   1   6        0.04       -0.18      0.12 o
   3   1   6        0.95        0.90      0.16 o
   4   1   6        0.44        1.27      0.14 o
   5   1   6        8.09        7.76      0.21 o
   6   1   6        0.17       -0.07      0.13 o
   7   1   6       63.52       61.61      1.62 o
   8   1   6       34.50       40.17      1.15 o
   9   1   6       15.59       18.02      0.93 o
  10   1   6        2.05        3.30      0.38 o
  -6   2   6       26.89       28.92      0.69 o
  -5   2   6       69.34       69.98      1.38 o
  -4   2   6       33.19       34.03      0.64 o
  -3   2   6       34.11       29.83      0.56 o
  -2   2   6        0.04       -0.18      0.15 o
  -1   2   6        5.84        6.00      0.25 o
   0   2   6      182.06      198.09      2.25 o
   1   2   6      548.27      563.68      6.94 o
   2   2   6      260.67      280.53      2.92 o
   3   2   6      699.11      768.64      7.62 o
   4   2   6      133.50      149.01      1.70 o
   5   2   6       54.29       54.87      0.78 o
   6   2   6       18.37       19.68      0.44 o
   7   2   6        1.28        0.81      0.23 o
   8   2   6       10.39        9.86      0.46 o
   9   2   6        2.38        1.57      0.28 o
  10   2   6        0.04        0.22      0.27 o
  -6   3   6        3.36        4.49      0.39 o
  -5   3   6       16.86       17.01      0.64 o
  -4   3   6       13.43       15.05      0.44 o
  -3   3   6        0.14       -0.04      0.15 o
  -2   3   6       82.48       83.87      1.13 o
  -1   3   6        4.32        3.31      0.21 o
   0   3   6      177.08      186.12      2.86 o
   1   3   6       18.60       20.75      0.40 o
   2   3   6       10.32        9.51      0.25 o
   3   3   6       83.83       96.93      1.12 o
   4   3   6       51.16       64.21      0.78 o
   5   3   6      108.98      102.93      1.33 o
   6   3   6       22.90       22.84      0.52 o
   7   3   6      180.77      187.47      2.85 o
   8   3   6        0.05       -0.31      0.21 o
   9   3   6        2.48        3.09      0.30 o
  10   3   6        3.34        2.97      0.28 o
  -6   4   6       11.01       13.46      0.65 o
  -5   4   6        0.13       -0.21      0.28 o
  -4   4   6        9.13        9.23      0.49 o
  -3   4   6        9.35       10.01      0.40 o
  -2   4   6       11.70       10.36      0.33 o
  -1   4   6       15.77       17.35      0.54 o
   0   4   6       31.93       27.75      0.56 o
   1   4   6      159.48      158.33      1.86 o
   2   4   6       23.48       28.40      0.46 o
   3   4   6       10.20        9.57      0.27 o
   4   4   6       23.17       23.13      0.39 o
   5   4   6       32.58       31.53      0.53 o
   6   4   6       98.03       96.04      1.45 o
   7   4   6       76.61       71.85      1.26 o
   8   4   6        0.66        0.50      0.24 o
   9   4   6        2.21        2.16      0.28 o
  -6   5   6        1.90        1.56      0.42 o
  -5   5   6        4.95        4.58      0.44 o
  -4   5   6        2.84        2.01      0.34 o
  -3   5   6       97.52       94.39      1.46 o
  -2   5   6       64.72       63.44      1.08 o
  -1   5   6       11.21       11.14      0.37 o
   0   5   6        3.76        4.11      0.25 o
   1   5   6      474.26      522.35      6.54 o
   2   5   6       35.20       39.56      0.64 o
   3   5   6       16.09       19.84      0.46 o
   4   5   6        7.88       11.69      0.28 o
   5   5   6      117.15      120.95      1.52 o
   6   5   6        0.25        0.35      0.21 o
   7   5   6       17.57       20.33      0.65 o
   8   5   6        2.03        1.24      0.28 o
   9   5   6        6.24        6.94      0.40 o
  -6   6   6       10.14       10.15      0.66 o
  -5   6   6        0.74        0.27      0.47 o
  -4   6   6        4.39        3.25      0.37 o
  -3   6   6        3.52        3.09      0.27 o
  -2   6   6       18.89       20.35      0.59 o
  -1   6   6        4.41        3.97      0.28 o
   0   6   6        0.40        0.31      0.21 o
   1   6   6       31.21       34.14      0.69 o
   2   6   6       15.88       15.35      0.49 o
   3   6   6      139.37      139.68      1.90 o
   4   6   6       25.30       22.88      0.54 o
   5   6   6       38.31       37.59      0.68 o
   6   6   6       47.44       44.80      1.19 o
   7   6   6        1.54        1.70      0.36 o
   8   6   6        0.22       -0.18      0.38 o
   9   6   6        9.71       11.37      0.57 o
  -5   7   6        4.15        4.30      0.55 o
  -4   7   6       17.90       17.09      0.80 o
  -3   7   6       99.92      101.80      1.77 o
  -2   7   6       19.57       19.11      0.85 o
  -1   7   6        4.04        4.95      0.39 o
   0   7   6       13.12       11.84      0.48 o
   1   7   6        8.44        7.36      0.38 o
   2   7   6        4.25        3.91      0.27 o
   3   7   6      174.28      171.22      2.46 o
   4   7   6      294.35      273.38      3.96 o
   5   7   6       14.85       15.12      0.58 o
   6   7   6       39.34       34.57      1.10 o
   7   7   6       28.62       28.67      0.96 o
   8   7   6        1.47        2.69      0.41 o
  -5   8   6        5.84        5.96      0.73 o
  -4   8   6        1.11        2.29      0.59 o
  -3   8   6       25.83       25.42      0.89 o
  -2   8   6        9.20        8.53      0.54 o
  -1   8   6       18.81       17.91      0.70 o
   0   8   6       82.39       73.54      1.52 o
   1   8   6       23.16       19.85      0.64 o
   2   8   6       82.50       82.54      1.45 o
   3   8   6       41.73       46.12      0.89 o
   4   8   6       20.61       19.21      0.90 o
   5   8   6        1.09        0.84      0.30 o
   6   8   6        1.26        1.22      0.23 o
   7   8   6        1.92        1.35      0.40 o
   8   8   6        9.63       10.97      0.65 o
  -4   9   6        0.78        0.58      0.55 o
  -3   9   6        3.12        3.47      0.52 o
  -2   9   6       12.52       13.38      0.72 o
  -1   9   6        6.84        5.01      0.48 o
   0   9   6       22.78       22.29      0.81 o
   1   9   6       48.34       48.50      1.18 o
   2   9   6      219.11      221.27      3.26 o
   3   9   6       13.01       14.52      0.67 o
   4   9   6        0.35        0.28      0.36 o
   5   9   6        2.82        2.36      0.41 o
   6   9   6        0.51        0.19      0.27 o
   7   9   6        0.09       -0.28      0.37 o
  -3  10   6        0.06        0.53      0.43 o
  -2  10   6       10.78       10.15      0.74 o
  -1  10   6        1.02        1.49      0.40 o
   0  10   6        6.41        5.01      0.51 o
   1  10   6        0.12       -0.09      0.34 o
   2  10   6       27.08       25.96      1.14 o
   3  10   6        0.10        0.72      0.34 o
   4  10   6        6.72        6.67      0.61 o
   5  10   6        3.02        2.89      0.47 o
  -1  11   6       21.36       23.80      1.36 o
   0  11   6       10.97       13.65      0.73 o
   1  11   6        0.37        0.35      0.41 o
   2  11   6        0.04        0.36      0.46 o
   3  11   6        2.36        2.12      0.51 o
   0  -6   7        0.01        0.47      0.57 o
   1  -6   7        0.08        1.00      0.43 o
   2  -6   7        6.24        7.64      0.69 o
   3  -6   7       13.34       14.67      0.86 o
   4  -6   7        4.50        3.42      0.54 o
   5  -6   7        1.04        0.15      0.54 o
  -2  -5   7        0.49        0.45      0.56 o
  -1  -5   7        0.16        0.47      0.54 o
   0  -5   7        0.46        0.03      0.44 o
   1  -5   7        2.27        3.04      0.48 o
   2  -5   7        1.76        1.12      0.43 o
   3  -5   7        0.13       -0.53      0.35 o
   4  -5   7        0.18       -0.13      0.46 o
   5  -5   7        7.63        6.49      0.68 o
   6  -5   7        0.20       -0.05      0.52 o
   7  -5   7        1.18        0.75      0.47 o
  -3  -4   7        3.63        5.33      0.61 o
  -2  -4   7        0.08        0.50      0.41 o
  -1  -4   7        3.72        2.66      0.49 o
   0  -4   7       58.34       53.02      1.40 o
   1  -4   7        5.48        4.08      0.46 o
   2  -4   7       18.14       18.03      0.79 o
   3  -4   7        1.30        1.19      0.40 o
   4  -4   7        4.06        2.35      0.43 o
   5  -4   7        0.06       -0.41      0.28 o
   6  -4   7        3.57        2.78      0.62 o
   7  -4   7        0.02        0.12      0.38 o
   8  -4   7        0.26       -0.04      0.37 o
  -4  -3   7        0.37       -0.31      0.45 o
  -3  -3   7        0.00       -0.35      0.37 o
  -2  -3   7        5.33        4.87      0.54 o
  -1  -3   7        4.05        6.00      0.45 o
   0  -3   7       31.52       33.55      0.91 o
   1  -3   7       26.83       24.83      0.79 o
   2  -3   7        0.78        0.45      0.32 o
   3  -3   7       21.00       21.09      0.73 o
   4  -3   7        1.81        2.69      0.36 o
   5  -3   7        4.20        3.72      0.37 o
   6  -3   7        0.37        0.57      0.33 o
   7  -3   7        1.62        1.05      0.36 o
   8  -3   7        0.31        0.58      0.34 o
   9  -3   7        0.06        0.38      0.43 o
  -5  -2   7        3.21        3.53      0.54 o
  -4  -2   7        1.31        1.26      0.56 o
  -3  -2   7        0.73        0.35      0.34 o
  -2  -2   7       49.50       44.84      0.96 o
  -1  -2   7       93.44       95.89      1.62 o
   0  -2   7       53.90       50.51      1.02 o
   1  -2   7       15.98       14.37      0.62 o
   2  -2   7        5.63        4.24      0.42 o
   3  -2   7        0.93        0.32      0.25 o
   4  -2   7        8.01        6.63      0.41 o
   5  -2   7       14.59       14.18      0.51 o
   6  -2   7        1.82        1.54      0.27 o
   7  -2   7        0.00       -0.17      0.29 o
   8  -2   7        4.20        5.03      0.97 o
   9  -2   7        0.66        1.14      0.55 o
  -5  -1   7        2.78        3.87      0.39 o
  -4  -1   7        8.86       10.86      0.54 o
  -3  -1   7        1.90        0.60      0.31 o
  -2  -1   7       31.42       24.97      0.63 o
  -1  -1   7      132.71      134.83      2.07 o
   0  -1   7      193.96      197.17      2.84 o
   1  -1   7       16.16       16.01      0.59 o
   2  -1   7       25.00       28.70      0.76 o
   3  -1   7      148.98      150.38      2.23 o
   4  -1   7        4.54        5.24      0.28 o
   5  -1   7       11.28        9.97      0.41 o
   6  -1   7       13.27       14.78      0.50 o
   7  -1   7       11.18        9.79      0.50 o
   8  -1   7        0.07        0.27      0.26 o
   9  -1   7        0.66        0.54      0.44 o
  -5   0   7        0.96        0.27      0.33 o
  -4   0   7        3.32        2.95      0.42 o
  -3   0   7        6.36        4.16      0.43 o
  -2   0   7       38.17       41.26      0.82 o
  -1   0   7       52.69       53.35      0.84 o
   0   0   7       18.05       18.21      0.50 o
   1   0   7       86.30       87.79      1.46 o
   2   0   7        3.56        2.60      0.25 o
   3   0   7        4.31        4.37      0.26 o
   4   0   7        0.01        0.02      0.16 o
   5   0   7       24.32       23.59      0.48 o
   6   0   7       38.68       32.79      0.56 o
   7   0   7       14.29       16.85      0.48 o
   8   0   7        5.37        5.37      0.44 o
   9   0   7       10.52       10.89      1.71 o
  10   0   7       11.96       14.48      0.81 o
  -6   1   7        7.92        8.66      0.50 o
  -5   1   7        4.98        3.89      0.50 o
  -4   1   7       79.99       74.13      1.62 o
  -3   1   7        2.09        1.96      0.26 o
  -2   1   7        3.93        3.31      0.26 o
  -1   1   7        2.30        2.82      0.24 o
   0   1   7        4.69        4.12      0.25 o
   1   1   7       59.85       59.10      0.98 o
   2   1   7       27.01       29.00      0.57 o
   3   1   7      250.48      250.77      2.98 o
   4   1   7       10.18       12.54      0.46 o
   5   1   7       47.51       47.28      0.72 o
   6   1   7       17.12       18.10      0.42 o
   7   1   7       23.04       23.36      0.51 o
   8   1   7        0.06        0.38      0.30 o
   9   1   7        1.91        1.88      0.36 o
  10   1   7        3.04        2.13      0.46 o
  -6   2   7        0.12        0.17      0.35 o
  -5   2   7        2.74        2.33      0.50 o
  -4   2   7       31.19       33.55      0.91 o
  -3   2   7       22.80       19.57      0.52 o
  -2   2   7       82.78       79.86      1.17 o
  -1   2   7        0.11        0.48      0.19 o
   0   2   7        0.16        0.38      0.17 o
   1   2   7       24.49       22.52      0.53 o
   2   2   7       81.00       90.59      1.18 o
   3   2   7      102.28      102.77      1.29 o
   4   2   7       60.32       62.69      0.92 o
   5   2   7       44.66       48.52      0.90 o
   6   2   7        7.69        6.65      0.25 o
   7   2   7       58.39       59.71      1.05 o
   8   2   7       14.49       14.83      0.61 o
   9   2   7       24.85       27.44      0.83 o
  10   2   7        0.51        0.34      0.36 o
  -6   3   7        4.86        4.92      0.43 o
  -5   3   7        4.97        5.32      0.44 o
  -4   3   7        4.55        5.07      0.43 o
  -3   3   7        8.76        8.81      0.41 o
  -2   3   7       91.41       98.53      1.32 o
  -1   3   7        4.65        5.62      0.27 o
   0   3   7      106.78      109.47      1.69 o
   1   3   7       23.56       22.38      0.58 o
   2   3   7      117.71      113.47      1.39 o
   3   3   7       26.12       27.95      0.48 o
   4   3   7        3.38        3.90      0.20 o
   5   3   7        6.99        7.80      0.22 o
   6   3   7       25.48       26.64      0.49 o
   7   3   7       43.13       44.78      0.94 o
   8   3   7       41.26       42.85      1.04 o
   9   3   7       39.74       40.57      1.22 o
  10   3   7        0.35        0.39      0.28 o
  -6   4   7        0.98        1.32      0.41 o
  -5   4   7       22.75       25.13      0.82 o
  -4   4   7       13.48       12.39      0.93 o
  -3   4   7        7.37        8.31      0.40 o
  -2   4   7        0.00       -0.29      0.19 o
  -1   4   7        3.32        2.87      0.27 o
   0   4   7      124.10      119.98      1.72 o
   1   4   7        0.53        0.86      0.26 o
   2   4   7       15.87       18.84      0.43 o
   3   4   7      150.38      148.51      1.74 o
   4   4   7        1.56        1.34      0.16 o
   5   4   7       32.83       34.20      0.50 o
   6   4   7       21.84       20.80      0.45 o
   7   4   7       10.88       11.55      0.52 o
   8   4   7        0.04        0.40      0.27 o
   9   4   7        2.84        2.60      0.40 o
  -5   5   7        0.53        0.54      0.40 o
  -4   5   7       43.85       46.37      1.28 o
  -3   5   7        0.20        0.25      0.29 o
  -2   5   7        2.85        3.39      0.30 o
  -1   5   7        3.76        3.60      0.29 o
   0   5   7        0.07       -0.06      0.16 o
   1   5   7       30.30       30.21      0.91 o
   2   5   7        4.99        6.48      0.29 o
   3   5   7        0.26        0.57      0.15 o
   4   5   7       21.41       19.59      0.39 o
   5   5   7       83.01       78.31      1.01 o
   6   5   7       67.64       65.36      0.98 o
   7   5   7       49.17       48.71      1.13 o
   8   5   7        0.72        0.42      0.27 o
   9   5   7        0.13        0.04      0.28 o
  -5   6   7        0.26       -0.34      0.44 o
  -4   6   7       75.37       80.87      1.89 o
  -3   6   7        0.18       -0.34      0.28 o
  -2   6   7       15.16       16.23      0.59 o
  -1   6   7      116.66      110.00      1.82 o
   0   6   7       57.04       58.02      1.13 o
   1   6   7       59.34       59.77      1.51 o
   2   6   7       10.04        9.35      0.35 o
   3   6   7       81.70       76.48      1.12 o
   4   6   7       49.93       50.24      0.89 o
   5   6   7      241.47      237.86      2.81 o
   6   6   7       78.16       72.15      1.16 o
   7   6   7        0.87        0.70      0.30 o
   8   6   7        8.30        9.69      0.51 o
   9   6   7        0.46       -0.03      0.29 o
  -5   7   7        2.07        1.54      0.50 o
  -4   7   7        0.03        0.30      0.42 o
  -3   7   7        0.26       -0.23      0.31 o
  -2   7   7       32.35       32.56      0.95 o
  -1   7   7       58.91       61.87      1.36 o
   0   7   7       55.79       52.43      1.20 o
   1   7   7       29.10       31.99      0.79 o
   2   7   7      133.40      128.23      2.01 o
   3   7   7       83.67       79.32      1.89 o
   4   7   7      194.10      204.50      2.66 o
   5   7   7        1.20        2.67      0.31 o
   6   7   7       38.35       42.59      0.88 o
   7   7   7        3.10        2.27      0.41 o
   8   7   7        6.76        6.90      0.52 o
  -4   8   7       11.65       13.53      1.61 o
  -3   8   7       13.06       12.94      0.76 o
  -2   8   7        0.15        0.50      0.49 o
  -1   8   7        1.07        0.16      0.33 o
   0   8   7       13.12       12.58      0.60 o
   1   8   7        0.03        0.06      0.29 o
   2   8   7        4.89        5.13      0.44 o
   3   8   7       40.05       41.49      0.92 o
   4   8   7      166.07      173.30      3.14 o
   5   8   7       35.80       34.77      0.98 o
   6   8   7        1.12        1.36      0.25 o
   7   8   7        0.72        1.09      0.40 o
   8   8   7        0.10       -0.09      0.37 o
  -3   9   7       15.04       13.50      0.95 o
  -2   9   7        1.48        1.29      0.40 o
  -1   9   7       10.33       10.30      0.62 o
   0   9   7       26.23       27.88      0.93 o
   1   9   7        7.56        8.05      0.54 o
   2   9   7        5.43        4.13      0.46 o
   3   9   7       11.26       15.25      0.72 o
   4   9   7       46.08       43.92      1.38 o
   5   9   7        8.06       11.12      0.77 o
   6   9   7        0.43       -0.03      0.32 o
   7   9   7        1.21        1.39      0.46 o
  -2  10   7        1.89        2.38      0.47 o
  -1  10   7        0.93        1.44      0.41 o
   0  10   7        0.28        0.42      0.38 o
   1  10   7       21.34       22.86      0.86 o
   2  10   7        5.91        6.39      0.58 o
   3  10   7        5.03        4.62      0.59 o
   4  10   7        0.21        0.33      0.39 o
   5  10   7        4.43        4.93      0.55 o
   0  11   7        1.73        0.64      0.42 o
   1  11   7       32.74       33.77      1.22 o
   2  11   7       29.07       30.13      1.29 o
   3  11   7        0.03       -0.15      0.42 o
   0  -5   8        0.01        0.82      0.61 o
   1  -5   8        1.96        1.20      0.42 o
   2  -5   8        4.53        3.95      0.54 o
   3  -5   8        0.00       -0.12      0.40 o
   4  -5   8        2.67        2.53      0.51 o
   5  -5   8        0.14       -0.86      0.57 o
   6  -5   8        0.00        0.47      0.58 o
  -2  -4   8        0.08       -0.18      0.55 o
  -1  -4   8        0.15       -0.01      0.50 o
   0  -4   8        0.05       -0.01      0.42 o
   1  -4   8        6.81        7.20      0.60 o
   2  -4   8       26.89       29.01      1.06 o
   3  -4   8       29.86       30.86      1.10 o
   4  -4   8        0.51        0.06      0.39 o
   5  -4   8       17.59       19.86      1.02 o
   6  -4   8        3.82        2.77      0.67 o
   7  -4   8        0.38       -0.44      0.45 o
  -3  -3   8        1.94        1.50      0.56 o
  -2  -3   8        0.27        0.65      0.43 o
  -1  -3   8        2.81        2.74      0.67 o
   0  -3   8       55.64       51.22      1.59 o
   1  -3   8        8.15        9.11      0.73 o
   2  -3   8       23.13       22.51      0.89 o
   3  -3   8        8.93        8.72      0.61 o
   4  -3   8       11.94       12.37      0.68 o
   5  -3   8       19.81       19.98      0.75 o
   6  -3   8        0.13        0.14      0.39 o
   7  -3   8        5.30        4.94      0.66 o
   8  -3   8        0.13       -0.06      0.37 o
  -3  -2   8        0.26        0.09      0.40 o
  -2  -2   8       33.56       37.08      1.31 o
  -1  -2   8        0.00        0.32      0.30 o
   0  -2   8       56.30       52.59      1.21 o
   1  -2   8       75.69       74.74      1.71 o
   2  -2   8       12.98       12.26      0.65 o
   3  -2   8      132.84      137.54      2.39 o
   4  -2   8        5.15        4.94      0.42 o
   5  -2   8       10.71       12.84      0.57 o
   6  -2   8       12.75       11.50      0.63 o
   7  -2   8        2.02        2.12      0.42 o
   8  -2   8        0.40        0.41      0.34 o
   9  -2   8        0.01        0.05      0.31 o
  -4  -1   8        3.62        3.31      0.46 o
  -3  -1   8        7.92        8.35      0.58 o
  -2  -1   8       27.87       24.35      1.24 o
  -1  -1   8        2.67        1.75      0.49 o
   0  -1   8        5.98        6.51      0.43 o
   1  -1   8       29.09       24.92      0.77 o
   2  -1   8       28.92       27.92      0.89 o
   3  -1   8      119.27      122.52      2.14 o
   4  -1   8       36.97       38.09      0.94 o
   5  -1   8       38.13       34.82      0.90 o
   6  -1   8        7.54        8.89      0.47 o
   7  -1   8        0.36        0.46      0.29 o
   8  -1   8        0.97        1.19      0.44 o
   9  -1   8        0.37        0.37      0.44 o
  -4   0   8        1.13        1.84      0.46 o
  -3   0   8        4.84        3.93      0.53 o
  -2   0   8       56.43       51.97      1.08 o
  -1   0   8       24.99       26.32      0.72 o
   0   0   8        0.75        1.31      0.27 o
   1   0   8        2.19        2.36      0.28 o
   2   0   8        0.60        0.88      0.23 o
   3   0   8        1.58        1.79      0.27 o
   4   0   8        4.01        5.24      0.39 o
   5   0   8       57.55       59.30      0.91 o
   6   0   8       18.43       16.99      0.44 o
   7   0   8        8.35        7.46      0.37 o
   8   0   8        2.43        2.79      0.25 o
   9   0   8        2.63        2.11      0.57 o
  -5   1   8        0.37        0.15      0.40 o
  -4   1   8        0.01       -0.28      0.38 o
  -3   1   8        2.64        1.90      0.44 o
  -2   1   8        5.39        3.87      0.39 o
  -1   1   8        0.02       -0.34      0.22 o
   0   1   8       56.78       52.85      0.97 o
   1   1   8       27.56       25.63      0.63 o
   2   1   8        5.81        6.10      0.35 o
   3   1   8       20.15       23.20      0.57 o
   4   1   8       51.37       49.35      0.80 o
   5   1   8       64.09       60.49      0.89 o
   6   1   8        1.03        0.54      0.16 o
   7   1   8        0.85        0.66      0.21 o
   8   1   8        0.21        0.46      0.35 o
   9   1   8       25.45       27.85      0.91 o
  -5   2   8        3.30        2.85      0.45 o
  -4   2   8        6.34        5.47      0.64 o
  -3   2   8        7.99        5.44      0.50 o
  -2   2   8       12.94       12.73      0.51 o
  -1   2   8       53.42       50.59      1.03 o
   0   2   8      328.35      329.72      4.15 o
   1   2   8       25.53       22.75      0.63 o
   2   2   8       64.10       67.47      1.59 o
   3   2   8        9.60        8.69      0.30 o
   4   2   8       13.53       12.94      0.36 o
   5   2   8        6.29        7.31      0.38 o
   6   2   8        2.29        2.56      0.17 o
   7   2   8        4.23        4.26      0.26 o
   8   2   8        3.09        3.30      0.40 o
   9   2   8       16.63       16.78      0.69 o
  10   2   8        5.23        5.73      0.49 o
  -5   3   8        2.75        1.88      0.48 o
  -4   3   8        1.57        1.55      0.42 o
  -3   3   8       63.72       62.86      1.53 o
  -2   3   8       78.34       74.74      1.26 o
  -1   3   8       26.79       32.31      0.80 o
   0   3   8       43.28       46.18      0.87 o
   1   3   8       17.38       15.93      0.52 o
   2   3   8        0.01        0.37      0.18 o
   3   3   8        0.01        0.28      0.15 o
   4   3   8        1.78        1.60      0.18 o
   5   3   8        4.31        3.82      0.27 o
   6   3   8       10.32        9.45      0.34 o
   7   3   8       11.26       10.78      0.42 o
   8   3   8        5.75        6.46      0.73 o
   9   3   8        2.72        2.85      0.39 o
  -5   4   8        0.01       -0.51      0.34 o
  -4   4   8        8.13        7.69      0.59 o
  -3   4   8        1.09        1.64      0.42 o
  -2   4   8      159.99      157.28      2.44 o
  -1   4   8       77.23       77.16      1.28 o
   0   4   8        0.15       -0.07      0.19 o
   1   4   8        0.31       -0.15      0.18 o
   2   4   8       14.16       13.52      0.40 o
   3   4   8        4.57        4.64      0.24 o
   4   4   8        0.00        0.50      0.15 o
   5   4   8        7.34        7.74      0.27 o
   6   4   8       14.05       11.32      0.37 o
   7   4   8       63.66       64.67      1.41 o
   8   4   8        3.03        3.37      0.39 o
   9   4   8        5.00        5.22      0.43 o
  -5   5   8        0.11        0.62      0.43 o
  -4   5   8       15.16       14.98      0.80 o
  -3   5   8       34.40       35.65      1.13 o
  -2   5   8      175.56      176.48      2.70 o
  -1   5   8        6.63        6.44      0.41 o
   0   5   8       21.78       18.75      0.56 o
   1   5   8       47.87       45.70      0.96 o
   2   5   8       21.73       23.75      0.64 o
   3   5   8       22.06       21.91      0.46 o
   4   5   8       16.51       15.90      0.39 o
   5   5   8       19.81       15.81      0.39 o
   6   5   8       14.12       15.45      0.48 o
   7   5   8       62.81       59.18      1.34 o
   8   5   8       27.94       27.22      0.85 o
   9   5   8        0.27        0.12      0.30 o
  -5   6   8        1.69        1.37      0.52 o
  -4   6   8       13.35       12.26      0.74 o
  -3   6   8       13.27       11.75      0.71 o
  -2   6   8       10.47       10.42      0.54 o
  -1   6   8       18.33       17.94      0.63 o
   0   6   8       77.87       78.85      1.59 o
   1   6   8       31.78       27.10      0.73 o
   2   6   8       49.17       51.06      1.12 o
   3   6   8       74.23       78.49      1.25 o
   4   6   8        0.66        0.14      0.18 o
   5   6   8       76.40       82.23      1.17 o
   6   6   8        9.46       12.33      0.45 o
   7   6   8        0.06        0.52      0.32 o
   8   6   8        3.17        4.11      0.41 o
   9   6   8        1.09        0.94      0.34 o
  -4   7   8       10.34        9.09      0.80 o
  -3   7   8       13.88       13.10      0.91 o
  -2   7   8       30.80       29.99      0.94 o
  -1   7   8       18.23       13.72      0.64 o
   0   7   8        9.88       11.18      0.58 o
   1   7   8        8.82        8.27      0.51 o
   2   7   8      131.78      128.74      2.06 o
   3   7   8        3.16        2.40      0.33 o
   4   7   8       59.46       59.51      1.31 o
   5   7   8       39.14       37.32      1.02 o
   6   7   8      100.57       96.71      1.68 o
   7   7   8        1.39        0.06      0.35 o
   8   7   8        2.07        1.38      0.42 o
  -4   8   8        5.99        5.85      0.95 o
  -3   8   8        4.09        3.63      0.64 o
  -2   8   8        7.60        9.03      0.59 o
  -1   8   8       82.49       80.21      1.71 o
   0   8   8        1.79        0.32      0.35 o
   1   8   8       44.90       45.65      1.15 o
   2   8   8        0.47        0.01      0.27 o
   3   8   8        0.74        1.17      0.34 o
   4   8   8       23.02       21.49      1.12 o
   5   8   8        3.84        3.38      0.47 o
   6   8   8       15.87       13.69      0.60 o
   7   8   8       15.25       17.76      0.85 o
  -3   9   8        4.68        5.66      0.77 o
  -2   9   8        0.42        0.80      0.40 o
  -1   9   8       14.55       18.79      0.87 o
   0   9   8        1.91        1.68      0.41 o
   1   9   8        6.00        7.53      0.55 o
   2   9   8        2.41        2.69      0.42 o
   3   9   8       45.90       40.04      1.18 o
   4   9   8        3.70        3.47      0.51 o
   5   9   8        0.81        1.14      0.40 o
   6   9   8        4.02        4.78      0.48 o
   7   9   8        4.78        5.15      0.71 o
  -2  10   8        4.71        5.55      0.64 o
  -1  10   8        0.40        0.86      0.41 o
   0  10   8        0.00        0.18      0.37 o
   1  10   8        3.63        3.34      0.47 o
   2  10   8        7.31        6.10      0.60 o
   3  10   8       24.38       26.69      1.16 o
   4  10   8        8.95        7.53      1.01 o
   5  10   8        2.39        3.97      0.53 o
   1  11   8        6.61        5.36      0.69 o
   2  11   8        0.58        0.78      0.54 o
   3  11   8        4.44        7.67      0.97 o
   3  -5   9        0.54       -0.15      0.42 o
   0  -4   9        2.32        2.60      0.74 o
   1  -4   9        0.93        0.68      0.41 o
   2  -4   9        6.30        4.99      0.58 o
   3  -4   9       10.58       11.54      0.76 o
   4  -4   9        0.00        0.41      0.44 o
   5  -4   9        5.72        4.63      1.30 o
   6  -4   9        5.21        6.09      0.86 o
  -1  -3   9        0.70        1.22      0.61 o
   0  -3   9        2.30        1.84      0.54 o
   1  -3   9        0.09        0.68      0.39 o
   2  -3   9       63.85       68.73      1.99 o
   3  -3   9       30.33       30.92      1.10 o
   4  -3   9        4.64        5.23      0.60 o
   5  -3   9       13.18       16.48      0.93 o
   6  -3   9        0.01        1.02      0.61 o
   7  -3   9        3.86        2.37      0.55 o
  -2  -2   9        5.73        6.39      0.84 o
  -1  -2   9        0.49        0.85      0.68 o
   0  -2   9        0.00        0.37      0.37 o
   1  -2   9        2.28        1.84      0.44 o
   2  -2   9        2.26        2.24      0.46 o
   3  -2   9       54.20       56.17      1.58 o
   4  -2   9       28.00       27.77      1.15 o
   5  -2   9       78.12       81.11      1.85 o
   6  -2   9       10.42       12.40      1.03 o
   7  -2   9        1.27        1.50      0.42 o
   8  -2   9        0.25       -0.60      0.44 o
  -3  -1   9        0.52        0.57      0.48 o
  -2  -1   9        0.00       -0.10      0.41 o
  -1  -1   9       14.79       15.33      0.87 o
   0  -1   9       33.33       28.52      0.98 o
   1  -1   9       15.95       14.54      0.71 o
   2  -1   9       66.65       71.11      1.70 o
   3  -1   9       10.17       10.48      0.64 o
   4  -1   9        0.04       -0.42      0.33 o
   5  -1   9       16.42       15.48      0.64 o
   6  -1   9        0.05       -0.17      0.32 o
   7  -1   9        1.23        1.79      0.47 o
   8  -1   9        1.89        1.57      0.42 o
   9  -1   9        0.12       -0.05      0.35 o
  -3   0   9        5.14        4.54      0.86 o
  -2   0   9        3.97        3.71      0.48 o
  -1   0   9        0.30        0.83      0.30 o
   0   0   9        1.33        0.73      0.35 o
   1   0   9       45.82       47.09      1.27 o
   2   0   9       96.71       94.87      2.04 o
   3   0   9       17.04       18.16      0.70 o
   4   0   9       12.14       11.71      0.54 o
   5   0   9        8.58        7.24      0.40 o
   6   0   9       28.18       28.72      0.93 o
   7   0   9       13.14       12.01      0.54 o
   8   0   9        2.43        2.87      0.34 o
   9   0   9        0.03       -0.35      0.35 o
  -4   1   9        0.00        0.39      0.42 o
  -3   1   9        0.12        0.10      0.39 o
  -2   1   9        0.34        0.48      0.53 o
  -1   1   9        2.93        3.65      0.41 o
   0   1   9        4.17        4.16      0.38 o
   1   1   9       74.91       68.62      1.61 o
   2   1   9      409.40      417.89      6.21 o
   3   1   9       55.76       55.28      1.20 o
   4   1   9       51.50       51.29      1.13 o
   5   1   9        2.79        3.45      0.27 o
   6   1   9        4.29        3.73      0.39 o
   7   1   9       10.92       12.13      0.59 o
   8   1   9        0.00       -0.29      0.27 o
   9   1   9        1.21        1.77      0.42 o
  -4   2   9        0.25        1.20      0.46 o
  -3   2   9        0.75        0.94      0.45 o
  -2   2   9        2.86        3.07      0.46 o
  -1   2   9       25.07       20.48      0.73 o
   0   2   9       99.74       90.85      1.74 o
   1   2   9        1.59        1.56      0.33 o
   2   2   9       33.51       33.15      0.82 o
   3   2   9        0.53        0.55      0.27 o
   4   2   9       25.36       26.47      0.62 o
   5   2   9        1.01        0.74      0.20 o
   6   2   9        0.01       -0.30      0.20 o
   7   2   9        0.07       -0.05      0.20 o
   8   2   9        0.46        0.50      0.20 o
   9   2   9        6.69        6.37      0.79 o
  -4   3   9        0.11        0.06      0.62 o
  -3   3   9        0.63        0.33      0.44 o
  -2   3   9        7.44        8.92      0.53 o
  -1   3   9        0.00       -0.46      0.31 o
   0   3   9      328.44      325.63      4.97 o
   1   3   9      136.65      138.60      2.38 o
   2   3   9        3.56        3.69      0.34 o
   3   3   9        0.32        0.69      0.20 o
   4   3   9        2.79        2.29      0.22 o
   5   3   9        0.77        1.05      0.19 o
   6   3   9        1.14        1.65      0.34 o
   7   3   9        0.09        0.03      0.20 o
   8   3   9        5.27        4.96      0.45 o
   9   3   9        7.24        7.70      0.52 o
  -4   4   9        5.36        5.13      0.55 o
  -3   4   9        2.93        2.49      0.47 o
  -2   4   9        0.75        0.94      0.33 o
  -1   4   9      109.60      109.26      2.02 o
   0   4   9      152.56      142.12      2.45 o
   1   4   9        3.32        3.23      0.27 o
   2   4   9        4.98        4.03      0.29 o
   3   4   9       14.50       12.01      0.38 o
   4   4   9        0.18        0.45      0.18 o
   5   4   9       20.54       22.12      0.49 o
   6   4   9        6.68        6.52      0.34 o
   7   4   9       17.68       16.91      0.49 o
   8   4   9        4.45        3.41      0.42 o
   9   4   9        6.08        5.48      0.46 o
  -4   5   9        0.64        0.63      0.44 o
  -3   5   9        0.01       -0.41      0.39 o
  -2   5   9       24.90       24.76      0.86 o
  -1   5   9        3.09        4.47      0.46 o
   0   5   9       18.10       14.03      0.62 o
   1   5   9       53.15       56.94      1.41 o
   2   5   9       57.11       58.31      1.25 o
   3   5   9       82.26       76.84      1.31 o
   4   5   9       43.92       45.44      0.75 o
   5   5   9        6.56        5.38      0.35 o
   6   5   9        0.04       -0.29      0.19 o
   7   5   9       10.14        9.27      0.49 o
   8   5   9        1.30        0.38      0.34 o
   9   5   9        0.12        0.01      0.32 o
  -4   6   9        0.23        0.69      0.52 o
  -3   6   9        7.93        8.00      0.79 o
  -2   6   9       53.62       51.43      1.28 o
  -1   6   9       19.01       16.46      0.70 o
   0   6   9        4.13        3.14      0.40 o
   1   6   9        0.26       -0.01      0.31 o
   2   6   9        4.01        3.45      0.42 o
   3   6   9        0.18        0.34      0.29 o
   4   6   9       66.84       70.51      1.24 o
   5   6   9        1.72        1.08      0.28 o
   6   6   9       10.48        9.96      0.47 o
   7   6   9        5.82        6.64      0.32 o
   8   6   9        3.51        2.40      0.39 o
  -3   7   9       11.53       12.20      0.91 o
  -2   7   9       40.71       40.90      1.16 o
  -1   7   9        4.87        4.66      0.49 o
   0   7   9        0.03       -0.16      0.33 o
   1   7   9      234.22      230.91      3.79 o
   2   7   9       56.54       55.46      1.26 o
   3   7   9       45.83       51.82      1.18 o
   4   7   9       18.67       17.72      0.65 o
   5   7   9        0.02       -0.25      0.33 o
   6   7   9        0.07        0.07      0.31 o
   7   7   9        4.05        2.46      0.27 o
   8   7   9        1.62        0.37      0.41 o
  -3   8   9        0.51        0.05      0.55 o
  -2   8   9        0.55        0.59      0.43 o
  -1   8   9        3.70        5.08      0.52 o
   0   8   9        2.29        2.12      0.43 o
   1   8   9       61.76       62.58      1.45 o
   2   8   9        2.14        1.72      0.38 o
   3   8   9       19.25       20.51      0.75 o
   4   8   9        0.23        0.43      0.73 o
   5   8   9       11.92       12.33      0.71 o
   6   8   9        0.03        0.12      0.35 o
   7   8   9        0.00       -0.07      0.22 o
  -2   9   9        1.04        0.53      0.59 o
  -1   9   9        1.80        0.97      0.46 o
   0   9   9        1.64        1.98      0.45 o
   1   9   9        0.05        0.62      0.44 o
   2   9   9        4.26        4.94      0.48 o
   3   9   9        8.06        9.36      1.58 o
   4   9   9        0.19        0.45      0.42 o
   5   9   9        5.45        5.09      0.56 o
   6   9   9        1.20        0.57      0.36 o
  -1  10   9        0.05        0.52      0.43 o
   0  10   9        5.10        7.14      0.61 o
   1  10   9        0.09       -0.52      0.35 o
   2  10   9        1.06        0.16      0.41 o
   3  10   9        7.16        7.15      0.87 o
   4  10   9        0.66        0.59      0.57 o
   5  10   9        0.77        1.29      0.47 o
   1  -3  10        0.43       -0.05      0.47 o
   2  -3  10        0.03       -0.13      0.39 o
   3  -3  10        0.00       -0.03      0.40 o
   4  -3  10        1.37        1.27      0.48 o
   5  -3  10       22.94       26.74      1.56 o
   6  -3  10        0.27        0.01      0.60 o
  -1  -2  10        0.24        0.20      0.58 o
   0  -2  10        0.13        0.02      0.46 o
   1  -2  10        1.28        1.03      0.47 o
   2  -2  10        0.78       -0.16      0.37 o
   3  -2  10       12.51       13.79      0.76 o
   4  -2  10       10.53       11.35      0.71 o
   5  -2  10        3.63        4.09      0.75 o
   6  -2  10        3.98        3.34      0.71 o
   7  -2  10        3.40        2.60      0.56 o
  -2  -1  10        0.12       -0.49      1.06 o
  -1  -1  10        1.66        2.47      0.70 o
   0  -1  10        3.45        4.43      0.52 o
   1  -1  10        0.13       -0.18      0.36 o
   2  -1  10        2.15        2.01      0.47 o
   3  -1  10       30.17       29.76      1.08 o
   4  -1  10        0.39        0.67      0.42 o
   5  -1  10        0.92        0.37      0.43 o
   6  -1  10        0.67        0.27      0.44 o
   7  -1  10        0.32        0.46      0.40 o
   8  -1  10        7.40        8.34      0.64 o
  -2   0  10        1.83        2.24      1.18 o
  -1   0  10        0.10       -0.01      0.53 o
   0   0  10        1.35        1.61      0.41 o
   1   0  10        3.44        4.32      0.57 o
   2   0  10        2.23        2.59      0.44 o
   3   0  10      113.58      116.14      2.43 o
   4   0  10      167.74      171.72      3.28 o
   5   0  10        4.30        4.76      0.43 o
   6   0  10        1.94        1.53      0.40 o
   7   0  10        0.11       -0.05      0.33 o
   8   0  10        0.41        0.38      0.35 o
  -3   1  10        3.45        6.33      0.71 o
  -2   1  10        0.67        1.09      0.50 o
  -1   1  10        0.82       -0.07      0.43 o
   0   1  10        0.07       -0.10      0.42 o
   1   1  10       20.50       23.85      0.93 o
   2   1  10       23.85       22.46      0.91 o
   3   1  10        3.87        5.13      0.52 o
   4   1  10       40.48       40.05      1.04 o
   5   1  10        2.45        1.77      0.31 o
   6   1  10       40.27       42.99      1.81 o
   7   1  10        0.60        0.47      0.35 o
   8   1  10        0.68        0.64      0.33 o
   9   1  10        3.07        2.57      0.56 o
  -3   2  10        0.94        0.16      0.71 o
  -2   2  10        1.32        1.12      0.63 o
  -1   2  10        4.28        4.91      0.53 o
   0   2  10        0.01       -0.11      0.32 o
   1   2  10        0.06       -0.40      0.30 o
   2   2  10      173.73      166.70      3.79 o
   3   2  10       36.52       37.06      1.00 o
   4   2  10        0.14       -0.20      0.24 o
   5   2  10        3.80        4.30      0.35 o
   6   2  10        5.40        6.04      0.54 o
   7   2  10        0.20        0.21      0.33 o
   8   2  10        0.30       -0.12      0.26 o
   9   2  10        1.42        1.42      0.41 o
  -3   3  10        2.47        3.40      0.79 o
  -2   3  10       16.71       13.14      1.04 o
  -1   3  10       24.94       22.37      0.92 o
   0   3  10        2.00        1.91      0.44 o
   1   3  10       66.26       70.56      1.70 o
   2   3  10      124.16      117.59      2.16 o
   3   3  10        0.26       -0.12      0.28 o
   4   3  10        3.33        2.36      0.29 o
   5   3  10        7.66        7.22      0.39 o
   6   3  10        3.91        3.05      0.36 o
   7   3  10        3.54        4.29      0.57 o
   8   3  10        0.30        0.17      0.23 o
   9   3  10        1.03        1.09      0.38 o
  -3   4  10        0.00        0.09      0.55 o
  -2   4  10        6.30        5.97      0.81 o
  -1   4  10        1.23        0.25      0.41 o
   0   4  10        8.07        6.93      0.58 o
   1   4  10        1.62        2.03      0.42 o
   2   4  10       18.81       17.88      0.62 o
   3   4  10       74.77       72.27      1.21 o
   4   4  10        0.41        0.71      0.26 o
   5   4  10       47.69       48.27      1.07 o
   6   4  10       11.00       14.10      0.57 o
   7   4  10       11.14       10.60      0.63 o
   8   4  10        0.00        0.04      0.35 o
   9   4  10        2.28        1.60      0.40 o
  -3   5  10        1.32        1.96      0.58 o
  -2   5  10        0.48       -0.69      0.46 o
  -1   5  10       26.54       28.83      1.04 o
   0   5  10       78.55       79.62      2.16 o
   1   5  10        5.97        6.02      0.68 o
   2   5  10        1.97        1.00      0.38 o
   3   5  10        4.20        3.50      0.39 o
   4   5  10        0.72        0.29      0.25 o
   5   5  10        6.97        6.82      0.47 o
   6   5  10       34.53       33.65      1.04 o
   7   5  10        1.96        2.50      0.33 o
   8   5  10        7.86        8.22      0.56 o
   9   5  10        0.16        0.17      0.35 o
  -3   6  10        0.13       -0.35      0.49 o
  -2   6  10        0.07       -0.71      0.48 o
  -1   6  10       30.19       34.17      1.04 o
   0   6  10       63.73       61.38      1.44 o
   1   6  10       12.49       14.36      0.74 o
   2   6  10        1.58        1.20      0.42 o
   3   6  10      127.13      122.51      2.36 o
   4   6  10       14.18       15.77      0.57 o
   5   6  10        1.24        1.72      0.34 o
   6   6  10        1.32        1.69      0.35 o
   7   6  10        1.52        1.04      0.30 o
   8   6  10        0.72        0.81      0.37 o
  -2   7  10        2.33        3.24      0.68 o
  -1   7  10        4.88        5.59      0.54 o
   0   7  10        2.17        1.15      0.41 o
   1   7  10        7.62        7.62      0.55 o
   2   7  10        1.76        2.04      0.46 o
   3   7  10      152.12      146.68      3.82 o
   4   7  10        5.51        4.80      0.56 o
   5   7  10        4.52        3.59      0.60 o
   6   7  10       11.61       14.94      0.66 o
   7   7  10        3.70        4.90      0.43 o
   8   7  10        0.00       -0.53      0.35 o
  -2   8  10        0.17        0.02      0.51 o
  -1   8  10        4.87        4.26      0.52 o
   0   8  10       21.78       23.33      0.95 o
   1   8  10        4.11        3.05      0.46 o
   2   8  10       16.13       19.37      1.01 o
   3   8  10        0.62       -0.60      0.46 o
   4   8  10        0.22        0.17      0.40 o
   5   8  10        4.73        5.50      0.61 o
   6   8  10       14.72       18.29      1.02 o
   7   8  10        0.14        0.20      0.34 o
  -1   9  10        0.01       -0.11      0.41 o
   0   9  10       12.39       14.76      0.77 o
   1   9  10        0.41        0.93      0.39 o
   2   9  10        0.81        1.49      0.44 o
   3   9  10        0.19        0.02      0.51 o
   4   9  10        7.82        7.86      0.86 o
   5   9  10        2.56        2.37      0.50 o
   6   9  10        0.15        0.26      0.39 o
   1  10  10        0.01        0.20      0.45 o
   2  10  10        0.49        0.31      0.49 o
   3  10  10        1.77        1.44      0.62 o
   4  10  10        2.47        1.51      0.65 o
   2  -2  11        0.11       -0.26      0.55 o
   3  -2  11        3.64        3.32      0.57 o
   4  -2  11        0.11       -0.19      0.48 o
   5  -2  11       23.06       23.54      1.44 o
   0  -1  11        0.05       -0.09      0.75 o
   1  -1  11        3.79        4.65      0.57 o
   2  -1  11        0.16       -0.40      0.42 o
   3  -1  11        5.45        4.95      0.59 o
   4  -1  11        0.08        0.11      0.42 o
   5  -1  11       11.19       10.49      0.98 o
   6  -1  11        5.77        5.48      0.66 o
   7  -1  11        0.08       -0.11      0.44 o
  -1   0  11        2.89        4.86      1.14 o
   0   0  11        3.94        5.41      0.69 o
   1   0  11        0.13       -0.50      0.39 o
   2   0  11        0.26       -0.06      0.37 o
   3   0  11        0.00        0.68      0.42 o
   4   0  11       11.06       10.53      0.67 o
   5   0  11        5.84        7.70      1.02 o
   6   0  11        7.58        6.41      0.81 o
   7   0  11        0.13        0.50      0.43 o
  -1   1  11        8.08       13.34      0.93 o
   0   1  11        3.06        4.54      0.53 o
   1   1  11       15.87       18.58      0.86 o
   2   1  11        0.26        0.82      0.42 o
   3   1  11       16.63       17.61      0.82 o
   4   1  11       36.20       37.13      1.17 o
   5   1  11        0.35       -0.12      0.50 o
   6   1  11        3.51        4.45      0.50 o
   7   1  11        1.91        1.57      0.49 o
   8   1  11        6.08        7.48      0.57 o
  -2   2  11        2.01        4.37      0.81 o
  -1   2  11        2.42        2.97      0.59 o
   0   2  11        8.58        8.13      0.57 o
   1   2  11       12.18       10.07      0.60 o
   2   2  11        0.05        0.94      0.51 o
   3   2  11       14.28       14.40      0.74 o
   4   2  11       29.62       28.06      0.86 o
   5   2  11        0.43       -0.07      0.37 o
   6   2  11        5.84        5.81      0.52 o
   7   2  11        1.18        1.14      0.40 o
   8   2  11        0.39        0.24      0.35 o
  -2   3  11        0.34        0.81      0.67 o
  -1   3  11        3.25        4.77      0.70 o
   0   3  11       12.21       10.88      0.69 o
   1   3  11       10.89        9.08      0.58 o
   2   3  11        6.08        5.40      0.49 o
   3   3  11        6.96        6.33      0.46 o
   4   3  11       10.44       10.23      0.54 o
   5   3  11       37.53       35.32      1.82 o
   6   3  11        1.98        1.45      0.42 o
   7   3  11       20.09       20.82      0.83 o
   8   3  11        0.09        0.17      0.33 o
  -2   4  11        0.61        1.96      0.70 o
  -1   4  11        0.16        0.05      0.47 o
   0   4  11        0.47        0.63      0.40 o
   1   4  11        9.55        9.18      0.65 o
   2   4  11       26.36       24.59      0.85 o
   3   4  11        0.90        0.89      0.30 o
   4   4  11        7.56        7.55      0.43 o
   5   4  11       20.02       18.38      0.77 o
   6   4  11        0.79        0.80      0.37 o
   7   4  11        3.87        3.87      0.46 o
   8   4  11        2.82        2.57      0.38 o
  -2   5  11        0.32        1.13      0.65 o
  -1   5  11        0.18       -0.60      0.44 o
   0   5  11        0.45       -0.17      0.37 o
   1   5  11       12.98       15.63      0.77 o
   2   5  11       18.44       17.36      1.17 o
   3   5  11       16.13       14.99      0.66 o
   4   5  11        1.25       -0.06      0.34 o
   5   5  11       70.35       68.77      1.59 o
   6   5  11        2.74        3.96      0.48 o
   7   5  11        0.02       -0.19      0.32 o
   8   5  11        1.89        1.71      0.34 o
  -2   6  11        1.65        1.76      0.61 o
  -1   6  11        0.59        1.49      0.81 o
   0   6  11        1.84        1.42      0.45 o
   1   6  11        1.01        0.82      0.41 o
   2   6  11        4.84        4.01      0.52 o
   3   6  11        6.21        5.28      0.54 o
   4   6  11        0.34        0.61      0.38 o
   5   6  11       86.64       83.69      2.17 o
   6   6  11        1.81        2.03      0.39 o
   7   6  11        0.52        0.95      0.40 o
   8   6  11        7.98       11.14      0.65 o
  -1   7  11        0.05        0.40      0.45 o
   0   7  11        4.48        6.17      0.61 o
   1   7  11       10.07        8.90      0.67 o
   2   7  11        6.93        8.12      0.63 o
   3   7  11       10.45        8.60      0.63 o
   4   7  11        0.46        1.08      0.55 o
   5   7  11        2.60        2.62      0.66 o
   6   7  11        3.29        2.19      0.48 o
   7   7  11        6.36        7.84      0.56 o
   0   8  11       16.70       21.45      0.90 o
   1   8  11        6.22        5.92      0.78 o
   2   8  11        1.44        1.78      0.47 o
   3   8  11        4.10        3.47      0.60 o
   4   8  11        1.31        0.70      0.57 o
   5   8  11        1.47        1.99      0.50 o
   6   8  11        8.64       10.81      0.73 o
   1   9  11        3.20        2.81      0.54 o
   2   9  11       20.26       22.77      1.39 o
   3   9  11        0.53        0.72      0.60 o
   4   9  11        1.44        0.64      0.55 o
   5   9  11        0.68        0.35      0.76 o
   1   0  12        4.48        7.03      0.80 o
   2   0  12       11.90       12.57      0.96 o
   3   0  12        5.04        4.97      0.61 o
   4   0  12        0.91       -0.18      0.77 o
   5   0  12        1.33        1.29      0.66 o
   6   0  12        4.79        4.44      1.01 o
   1   1  12        3.14        3.25      0.55 o
   2   1  12        2.87        3.20      0.54 o
   3   1  12        5.63        4.56      0.56 o
   4   1  12        5.07        5.69      0.68 o
   5   1  12        1.87        1.69      0.52 o
   6   1  12        3.25        2.84      0.56 o
   7   1  12        4.25        3.74      0.59 o
   0   2  12        1.42        3.00      0.92 o
   1   2  12        0.43        0.81      0.45 o
   2   2  12       11.30       10.60      0.72 o
   3   2  12        6.89        8.41      0.88 o
   4   2  12        5.42        5.92      0.55 o
   5   2  12        0.70       -0.06      0.42 o
   6   2  12        3.22        3.20      0.56 o
   7   2  12        5.00        4.92      0.53 o
   0   3  12        0.36        1.34      0.48 o
   1   3  12        0.06       -0.09      0.36 o
   2   3  12        3.00        2.84      0.51 o
   3   3  12        2.28        2.00      0.38 o
   4   3  12        1.61        1.33      0.41 o
   5   3  12        4.44        3.82      0.55 o
   6   3  12        2.31        2.73      0.47 o
   7   3  12        4.78        4.94      0.52 o
   0   4  12        0.42       -0.06      0.41 o
   1   4  12        0.03        0.01      0.37 o
   2   4  12        8.45        8.99      0.62 o
   3   4  12        0.01       -0.19      0.35 o
   4   4  12        3.31        2.10      0.52 o
   5   4  12       12.19       11.75      0.76 o
   6   4  12        0.68        0.23      0.38 o
   7   4  12        6.20        6.82      0.58 o
   0   5  12        0.02       -0.25      0.39 o
   1   5  12        2.17        2.46      0.55 o
   2   5  12        0.81        1.14      0.46 o
   3   5  12        2.01        1.82      0.39 o
   4   5  12        2.83        1.80      0.51 o
   5   5  12        6.49        5.56      0.77 o
   6   5  12        0.00        0.68      0.41 o
   7   5  12       29.74       28.38      0.99 o
   0   6  12        1.50        2.39      0.55 o
   1   6  12        2.26        2.75      0.55 o
   2   6  12        7.11        8.41      0.67 o
   3   6  12        0.02       -0.52      0.35 o
   4   6  12        2.36        1.62      0.63 o
   5   6  12        0.07       -0.29      0.52 o
   6   6  12        0.13        0.18      0.43 o
   7   6  12        2.86        3.56      0.54 o
   0   7  12        0.59       -0.22      0.44 o
   1   7  12        0.00        0.17      0.46 o
   2   7  12       19.51       20.72      0.95 o
   3   7  12        1.88        0.86      0.47 o
   4   7  12        0.67        0.07      0.57 o
   5   7  12        7.54        6.71      1.17 o
   6   7  12        0.12        0.26      0.44 o
   1   8  12        9.26       12.34      0.96 o
   2   8  12        1.01        0.80      0.53 o
   3   8  12        1.58        1.80      0.65 o
   4   8  12        6.60        7.52      1.28 o
   5   8  12        3.21        1.91      0.65 o
   3   2  13        0.29        0.06      0.42 o
   4   2  13        1.97        2.11      0.48 o
   5   2  13        8.21        9.40      1.29 o
   2   3  13        0.10        0.47      0.70 o
   3   3  13        0.08        0.33      0.44 o
   4   3  13       11.92       12.52      0.92 o
   5   3  13        2.10        2.11      0.52 o
   6   3  13        0.02       -0.18      0.45 o
   2   4  13        1.11        1.31      0.60 o
   3   4  13        2.33        1.69      0.59 o
   4   4  13        3.48        4.11      0.79 o
   5   4  13        0.10       -0.06      0.54 o
   6   4  13        2.99        2.03      0.53 o
   2   5  13        4.39        5.35      0.56 o
   3   5  13        5.96        7.18      1.16 o
   4   5  13        4.13        3.94      0.78 o
   5   5  13        0.05       -0.69      0.90 o
   6   5  13        0.06        0.53      1.06 o
   2   6  13        0.65        1.23      0.52 o
   3   6  13        0.08        0.08      0.49 o
   4   6  13        5.24        5.19      0.90 o
   5   6  13        0.09       -0.16      0.54 o
   3   7  13        1.46        3.27      0.81 o
   4   7  13        0.08       -0.52      0.54 o
 
